# Supplementary material for: In-Silico Evaluation of Genetic Alterations in Ovarian Carcinoma and Therapeutic Efficacy of NSC777201, as a Novel Multi-Target Agent for TTK, NEK2, and CDK1
Source: Int J Mol Sci. 2021 May 31;22(11):5895. doi: 10.3390/ijms22115895 (PMC8198179; doi:10.3390/ijms22115895)
Supplement: Supplementary file 1 [file ijms-22-05895-s001.zip]

Archive with 3 entries (2 files):
- suppl/
- suppl/ijms-1180317 suppl.pdf
- suppl/ijms-1180317 suppl.xlsx
