# Supplementary material for: In-Silico Evaluation of Genetic Alterations in Ovarian Carcinoma and Therapeutic Efficacy of NSC777201, as a Novel Multi-Target Agent for TTK, NEK2, and CDK1
Source: Int J Mol Sci. 2021 May 31;22(11):5895. doi: 10.3390/ijms22115895 (PMC8198179; doi:10.3390/ijms22115895)
Supplement: Supplementary file 1 [file ijms-22-05895-s001.zip › suppl/ijms-1180317 suppl.xlsx]

## Sheet: GSE18520
ID	adj.P.Val	P.Value	logFC	Gene.symbol
1565641_at	7.28e-47	1.33e-51	6.05078	C16orf45
1554442_at	1.58e-41	5.79e-46	4.5481	BEST1
1557717_at	2.64e-40	1.45e-44	-8.05074	LINC00550
1553797_a_at	7.31e-37	5.35e-41	-4.57804	LINC01105
206581_at	9.72e-37	8.89e-41	-4.79091	BNC1
242773_at	1.01e-35	1.11e-39	4.4927	SLC5A1
229207_x_at	1.09e-35	1.4e-39	4.80978	RNF187
1565772_at	2.82e-34	4.12e-38	5.61429	PAK1
233399_x_at	3.94e-34	6.82e-38	-3.74609	ZNF252P
223597_at	3.94e-34	7.2e-38	-5.58604	ITLN1
1567333_at	2.15e-32	4.33e-36	-8.51311
1553943_at	1.33e-31	2.92e-35	2.10892	LOC171391
206729_at	3.66e-31	9.53e-35	-2.66084	TNFRSF8
1569105_at	3.66e-31	1.06e-34	3.5565	SETD5
215598_at	3.66e-31	1.06e-34	-2.66973	TTC12
1552568_at	3.66e-31	1.07e-34	4.2173	RTP3
235021_at	1.04e-30	3.23e-34	-4.81258	KIAA2026
1562736_at	1.69e-30	5.57e-34	-4.01346	LHX9
1554488_at	3e-30	1.04e-33	-3.5101	CEP70
219517_at	3.6e-30	1.34e-33	4.32637	ELL3
1560030_at	3.6e-30	1.38e-33	3.88451	CPEB1-AS1
1570046_at	3.09e-29	1.24e-32	-8.97511
1559022_at	6.9e-29	2.9e-32	-3.22419	EFCAB14
244553_at	1.43e-28	6.29e-32	-3.33563	HOTTIP
233611_at	1.58e-28	7.45e-32	-3.16013
229567_at	1.58e-28	7.52e-32	-2.31471	FITM1
242827_x_at	4.82e-28	2.38e-31	-2.34664
241857_at	8.21e-28	4.21e-31	-2.25774
1560149_at	8.79e-28	4.66e-31	-3.49186	SLC29A2
240108_at	1.35e-27	7.41e-31	-3.66252
205215_at	2.9e-27	1.64e-30	-2.4663	RNF2
243866_x_at	3.31e-27	1.94e-30	-3.79255
1563283_at	3.69e-27	2.22e-30	-3.10884	LOC101927247
229327_s_at	4.07e-27	2.53e-30	-3.99213	MAF
208714_at	8.07e-27	5.17e-30	2.90121	NDUFV1
1554789_a_at	1.15e-26	7.6e-30	-2.85146	PDE8B
234118_at	1.34e-26	9.09e-30	-2.59753
207316_at	1.72e-26	1.19e-29	-3.79688	HAS1
1557422_at	1.78e-26	1.27e-29	-3.07227
1554117_at	2.62e-26	1.92e-29	-4.05	CCDC60
213228_at	4.4e-26	3.35e-29	-2.90599	PDE8B
206074_s_at	4.4e-26	3.38e-29	4.7378	HMGA1
236739_at	4.83e-26	3.8e-29	-3.766	LINC01105
231496_at	7.09e-26	5.71e-29	-3.30348	FCAMR
213898_at	7.57e-26	6.23e-29	-2.12946	RBFOX2
1563533_at	8.34e-26	7.02e-29	-3.28122	GADL1
1570126_at	1.09e-25	9.35e-29	-2.69626
209322_s_at	1.11e-25	9.76e-29	-1.71546	SH2B1
234940_s_at	1.12e-25	1e-28	-2.67071	VEPH1
241833_at	1.2e-25	1.1e-28	-4.77997	PEX5L
1559283_a_at	1.83e-25	1.7e-28	-2.41245	CNPY1
235116_at	2.32e-25	2.22e-28	-2.00398	TRAF1
1553129_at	2.32e-25	2.28e-28	-2.15575	SVEP1
213852_at	2.32e-25	2.29e-28	3.13367	RBM8A
204719_at	2.35e-25	2.36e-28	-5.06993	ABCA8
242142_at	3.14e-25	3.22e-28	-2.70906
1563770_at	3.37e-25	3.51e-28	-2.05953	ZBTB8B
204364_s_at	4.06e-25	4.31e-28	-4.67733	REEP1
209706_at	4.62e-25	4.98e-28	-3.46051	NKX3-1
228601_at	5.24e-25	5.75e-28	3.71067	HAGLR
215390_at	6.67e-25	7.44e-28	-2.2954
232537_x_at	6.73e-25	7.63e-28	-3.24335	MARK3
215109_at	7.49e-25	8.63e-28	-1.75647	RC3H1
232096_x_at	8.17e-25	9.56e-28	-3.17785	FOXP1-IT1
239268_at	1.04e-24	1.24e-27	-1.99565	NDUFS1
242077_x_at	1.31e-24	1.59e-27	7.85539	MB21D1
1554098_at	1.31e-24	1.62e-27	-5.87146	SPIN3
210036_s_at	1.31e-24	1.63e-27	2.97862	KCNH2
225721_at	1.33e-24	1.67e-27	-2.51952	SYNPO2
224954_at	1.42e-24	1.81e-27	2.92327	MIR6778
1556510_at	1.46e-24	1.9e-27	4.63982	NFIA-AS2
236137_at	1.5e-24	1.98e-27	-1.71656
1562296_at	1.61e-24	2.15e-27	-2.26817
222910_s_at	1.64e-24	2.21e-27	-4.03088	PEX5L
1554331_a_at	1.98e-24	2.72e-27	3.87406	LRRC18
227217_at	2.19e-24	3.05e-27	1.92324	WNK2
1570021_at	2.23e-24	3.14e-27	-3.02284
242075_at	2.34e-24	3.33e-27	-2.54561
1558965_at	2.35e-24	3.4e-27	-2.3291	PHF21A
1558075_at	2.46e-24	3.6e-27	-3.00418
233792_at	2.74e-24	4.06e-27	-2.35007
1555728_a_at	2.77e-24	4.16e-27	-3.97862	MS4A4A
211424_x_at	4.69e-24	7.11e-27	-3.65718	METTL7A
236511_at	5.14e-24	7.89e-27	-2.39258
1557419_a_at	1.05e-23	1.63e-26	-1.97511	ACSL4
236141_at	1.1e-23	1.73e-26	-4.21533	HAND2-AS1
213252_at	1.18e-23	1.88e-26	-1.86823	SH3PXD2A
211696_x_at	1.79e-23	2.88e-26	-4.67084	HBB
214712_at	1.99e-23	3.24e-26	-2.41571	SNX29P2
211892_s_at	2.26e-23	3.71e-26	-1.97272	PTGIS
233104_at	2.29e-23	3.81e-26	-2.6653	PABPC1L
1555263_at	2.56e-23	4.31e-26	2.29134
244457_at	2.58e-23	4.39e-26	-2.96313
242047_at	2.63e-23	4.53e-26	-2.06363	RTKN2
237834_at	3.18e-23	5.53e-26	-2.76261	SNCAIP
243537_at	3.57e-23	6.27e-26	-2.58182
218730_s_at	3.85e-23	6.83e-26	-4.62536	OGN
243798_at	3.96e-23	7.09e-26	-2.06053
201957_at	4.13e-23	7.48e-26	-1.97141	PPP1R12B
229457_at	4.14e-23	7.58e-26	-2.87832	ANKHD1
205100_at	4.94e-23	9.12e-26	-3.05277	GFPT2
223529_at	5.05e-23	9.42e-26	-3.33811	SYT4
241816_at	5.63e-23	1.06e-25	-2.52851
236130_at	5.63e-23	1.08e-25	-2.96738	SNORA37
65718_at	5.63e-23	1.08e-25	-3.00898	ADGRA2
224473_x_at	8.72e-23	1.69e-25	3.26568	LZTS2
211329_x_at	9.16e-23	1.79e-25	-2.53391	HFE
225794_s_at	1.02e-22	2.02e-25	2.21142	SMDT1
1553148_a_at	1.05e-22	2.09e-25	-2.61807	SNX13
1556905_at	1.22e-22	2.45e-25	-4.45695	ZNF577
242699_at	1.35e-22	2.75e-25	-2.98962
238050_at	1.48e-22	3.04e-25	-2.46824	ANTXR2
1559413_at	1.62e-22	3.35e-25	-2.25813	TCP11L2
241060_x_at	1.81e-22	3.76e-25	-4.39515
243814_at	2.05e-22	4.32e-25	3.43762	LOC101927377
215892_at	2.37e-22	5.02e-25	-2.91502	ZNF440
200708_at	2.41e-22	5.15e-25	3.01591	GOT2
222796_at	2.54e-22	5.48e-25	-3.16139	ATP5J2-PTCD1
202483_s_at	2.63e-22	5.72e-25	2.99921	RANBP1
1569768_at	2.75e-22	6.05e-25	-3.2157
1556658_a_at	3.01e-22	6.65e-25	-3.10166
32836_at	3.06e-22	6.83e-25	2.73073	AGPAT1
202559_x_at	3.1e-22	6.97e-25	2.80932	CHTOP
1556339_a_at	3.17e-22	7.18e-25	-2.98189
1557037_a_at	3.65e-22	8.34e-25	4.47161	UBAC2-AS1
239661_at	6.31e-22	1.45e-24	-2.35215
239692_at	6.4e-22	1.49e-24	-1.66235
241761_at	6.68e-22	1.56e-24	-2.53766
242866_x_at	7.24e-22	1.73e-24	1.56628	POU2F2
217232_x_at	7.24e-22	1.74e-24	-4.54177	HBB
1554065_at	7.24e-22	1.74e-24	-1.8569	MVB12B
240053_x_at	7.24e-22	1.75e-24	-2.27891	PEX5L
202435_s_at	7.38e-22	1.8e-24	4.76868	CYP1B1
1559664_at	8.67e-22	2.12e-24	-2.35343
232001_at	9.4e-22	2.32e-24	4.42689	PRKCQ-AS1
1563012_x_at	9.5e-22	2.36e-24	-4.09819
233741_at	1.02e-21	2.56e-24	1.58175	FTCD
1559993_at	1.09e-21	2.74e-24	-2.37509	SFXN3
222303_at	1.22e-21	3.11e-24	-2.81837
1569759_at	1.24e-21	3.17e-24	-2.66269
243841_at	1.24e-21	3.21e-24	2.2253	SYNE2
201334_s_at	1.37e-21	3.55e-24	2.34648	ARHGEF12
239432_at	1.42e-21	3.73e-24	-1.82133	PSMA3-AS1
222366_at	1.42e-21	3.74e-24	-2.5899
1566868_at	1.45e-21	3.84e-24	-2.16746
224882_at	1.52e-21	4.05e-24	1.50585	ACSS1
237865_x_at	1.6e-21	4.3e-24	-3.15026
203908_at	1.63e-21	4.42e-24	-4.06995	SLC4A4
1566253_at	1.85e-21	5.04e-24	-2.02541	SH3GL1P2
1563303_at	1.97e-21	5.41e-24	-2.11155
204959_at	2.08e-21	5.73e-24	-4.03768	MNDA
233053_at	2.16e-21	6e-24	-2.96677
242124_at	2.26e-21	6.32e-24	-1.95671	CHST1
209116_x_at	2.38e-21	6.72e-24	-5.12206	HBB
243201_at	2.63e-21	7.47e-24	-2.43656	RPL36A
233607_at	2.63e-21	7.5e-24	-2.27434
222124_at	2.82e-21	8.09e-24	4.90324	HIF3A
231480_at	3.04e-21	8.78e-24	-2.18059	SLC6A19
244611_at	4.02e-21	1.17e-23	-2.76041	MED13
243630_at	4.19e-21	1.22e-23	-3.20639	NDUFB1
237416_at	4.31e-21	1.27e-23	-2.31698
1560443_at	4.36e-21	1.29e-23	-2.00216
205615_at	4.38e-21	1.31e-23	-2.97644	CPA1
240420_at	4.83e-21	1.45e-23	-3.35435	AADACL2
1564077_at	5.28e-21	1.59e-23	-3.14649
215506_s_at	5.47e-21	1.66e-23	-4.08926	DIRAS3
1561139_at	6.08e-21	1.86e-23	-3.92291
1562270_at	6.25e-21	1.92e-23	-2.5246	ARHGEF7
218320_s_at	7.82e-21	2.42e-23	2.28399	NDUFB11
220855_at	7.94e-21	2.47e-23	-3.07733	CLTC-IT1
231281_at	8.49e-21	2.66e-23	-2.54806
204260_at	8.55e-21	2.69e-23	-3.61206	CHGB
231986_at	9.22e-21	2.92e-23	-2.07594	RIMS1
1562903_at	9.22e-21	2.93e-23	-3.4279	FAM86B3P
238512_at	9.52e-21	3.06e-23	-3.65212	WNT2B
238197_at	9.52e-21	3.07e-23	-2.45042	GATA5
231889_at	9.52e-21	3.08e-23	-2.05899	UBR4
240096_at	1.02e-20	3.33e-23	-2.0219	LOC100506236
227195_at	1.07e-20	3.5e-23	2.01183	ZNF503
1567664_at	1.09e-20	3.6e-23	-5.98972
213447_at	1.09e-20	3.61e-23	3.76989	LOC101930404
1552845_at	1.23e-20	4.09e-23	-2.80762	CLDN15
202781_s_at	1.26e-20	4.23e-23	-1.96922	INPP5K
231848_x_at	1.29e-20	4.34e-23	-2.40113	ZNF207
1568916_at	1.38e-20	4.67e-23	2.38436	SPIRE2
210598_at	1.47e-20	5e-23	-2.40522
228415_at	1.47e-20	5.02e-23	2.56638	AP1S2
220328_at	1.5e-20	5.15e-23	-2.35892	PHC3
207133_x_at	1.54e-20	5.32e-23	-3.67097	ALPK1
1561362_at	1.6e-20	5.58e-23	-2.66796
217512_at	1.73e-20	6.06e-23	-3.39882	KNG1
1563802_at	1.78e-20	6.26e-23	-1.69151	LINC01226
1558437_at	2.47e-20	8.83e-23	-2.00644
207175_at	3.14e-20	1.13e-22	-3.7333	ADIPOQ
240363_at	3.14e-20	1.13e-22	-2.1149	ANK1
1553046_s_at	3.32e-20	1.2e-22	-2.17125	GAL3ST2
236040_at	3.83e-20	1.4e-22	-1.97107	XAGE3
222023_at	4.24e-20	1.55e-22	-2.62335	AKAP13
214057_at	4.72e-20	1.74e-22	-1.87436	MCL1
217414_x_at	4.84e-20	1.79e-22	-4.10599	HBA2
1559362_at	4.97e-20	1.84e-22	-2.76196
218862_at	5.1e-20	1.9e-22	3.07961	ASB13
208211_s_at	5.22e-20	1.96e-22	-1.68291	ALK
1563034_at	5.25e-20	1.98e-22	-4.49514	GPD1
1557606_at	5.45e-20	2.06e-22	-3.11584	LOC101928002
205440_s_at	5.49e-20	2.09e-22	-4.88488	NPY1R
218902_at	5.92e-20	2.26e-22	2.49515	NOTCH1
205083_at	6.19e-20	2.38e-22	-4.7958	AOX1
1561953_at	6.2e-20	2.39e-22	-4.59436
204793_at	6.32e-20	2.45e-22	-2.67994	GPRASP1
236155_at	6.39e-20	2.49e-22	-1.92703	ZCCHC6
240385_at	6.41e-20	2.51e-22	-2.59829
237502_at	6.58e-20	2.59e-22	-1.94636	CRLS1
1554198_at	6.94e-20	2.74e-22	2.63876	SH3YL1
206529_x_at	7.28e-20	2.89e-22	-3.30199	SLC26A4
234190_at	7.63e-20	3.04e-22	-1.69388
203143_s_at	8.27e-20	3.31e-22	2.17878	KIAA0040
205433_at	8.98e-20	3.61e-22	-5.11062	BCHE
215992_s_at	1.05e-19	4.22e-22	-3.40594	RAPGEF2
1560813_at	1.06e-19	4.32e-22	-2.68982
224905_at	1.24e-19	5.04e-22	3.45876	WDR26
210746_s_at	1.41e-19	5.8e-22	-1.79003	EPB42
202987_at	1.46e-19	6.07e-22	-3.25658	TRAF3IP2
1562330_s_at	1.59e-19	6.62e-22	1.87744	CSMD1
222153_at	1.6e-19	6.68e-22	-2.63776	MYEF2
239409_at	1.68e-19	7.11e-22	-2.18772
202111_at	1.75e-19	7.44e-22	4.41438	SLC4A2
32502_at	1.76e-19	7.49e-22	-2.09236	GDPD5
211745_x_at	1.88e-19	8.04e-22	-3.8827	HBA2
243781_at	1.91e-19	8.19e-22	-5.57193
206007_at	1.92e-19	8.29e-22	-3.84133	PRG4
226773_at	1.92e-19	8.3e-22	-2.13137	PPM1K
211764_s_at	2e-19	8.7e-22	2.62532	UBE2D1
216589_at	2.07e-19	9.08e-22	-3.36747
225544_at	2.07e-19	9.1e-22	-3.60597	TBX3
216251_s_at	2.18e-19	9.59e-22	1.87774	TTLL12
1564253_at	2.19e-19	9.69e-22	-1.59104	LOC285766
1560755_at	2.28e-19	1.01e-21	-5.50773
243951_at	2.47e-19	1.1e-21	-3.48368	ABCB1
241159_x_at	2.63e-19	1.18e-21	-2.30021
208450_at	2.86e-19	1.29e-21	-3.22335	LGALS2
207995_s_at	3.06e-19	1.39e-21	-3.7084	CLEC4M
1568889_at	3.14e-19	1.43e-21	-3.67412	FANCD2
224061_at	3.17e-19	1.45e-21	-2.59774	INMT
229206_at	3.19e-19	1.47e-21	-2.44599
204447_at	3.3e-19	1.52e-21	2.51906	LZTS3
1558116_x_at	3.37e-19	1.56e-21	-1.62486	RECK
243753_at	3.47e-19	1.62e-21	2.28389	ERICH3
215248_at	3.74e-19	1.75e-21	-2.08859	GRB10
227400_at	4.02e-19	1.89e-21	-3.08167	NFIX
203998_s_at	4.22e-19	1.99e-21	-2.99365	SYT1
234135_x_at	4.27e-19	2.02e-21	-3.65481
221192_x_at	4.28e-19	2.03e-21	-1.63468	MFSD11
240568_at	4.32e-19	2.06e-21	-1.66789
203229_s_at	4.4e-19	2.11e-21	2.40829	CLK2
1569986_x_at	4.86e-19	2.34e-21	2.15678	TNNT3
1552302_at	4.87e-19	2.35e-21	-2.95561	TMEM106A
1552758_at	4.98e-19	2.41e-21	-2.3521	HDAC9
244450_at	5.91e-19	2.87e-21	-3.10845
210481_s_at	6.03e-19	2.94e-21	-3.24492	CLEC4M
230207_s_at	6.08e-19	2.98e-21	-2.17231	DOCK5
226420_at	6.16e-19	3.03e-21	4.97603	MECOM
240656_at	6.2e-19	3.06e-21	-3.11056
1558537_x_at	6.21e-19	3.08e-21	-2.68257	ZNF844
1554341_a_at	6.29e-19	3.13e-21	-2.91437	HELQ
1560557_at	6.42e-19	3.2e-21	-1.93918	LOC105370549
1565651_at	6.56e-19	3.3e-21	-1.75223
223601_at	6.56e-19	3.3e-21	-2.06322	OLFM2
221205_at	6.88e-19	3.47e-21	-3.89115
244425_at	7.22e-19	3.66e-21	-2.03491
224635_s_at	7.68e-19	3.9e-21	2.82181	BIRC6
232823_at	8.09e-19	4.13e-21	2.18735
1565906_at	8.24e-19	4.24e-21	2.49955	NADSYN1
205363_at	8.26e-19	4.26e-21	3.80348	BBOX1
218137_s_at	8.42e-19	4.36e-21	2.96564	SMAP1
1562255_at	8.54e-19	4.44e-21	-2.01555	SYTL3
238169_at	8.56e-19	4.46e-21	-3.89296
207744_at	9.44e-19	4.94e-21	-2.87978
1563721_at	1.03e-18	5.4e-21	-3.1916
211276_at	1.13e-18	5.93e-21	-3.80545	TCEAL2
243964_at	1.26e-18	6.66e-21	-2.8411
227480_at	1.26e-18	6.69e-21	2.56915	SUSD2
205357_s_at	1.3e-18	6.95e-21	-2.61022	AGTR1
234650_at	1.33e-18	7.1e-21	-2.31674
200779_at	1.39e-18	7.49e-21	1.85246	ATF4
203934_at	1.59e-18	8.56e-21	-3.02955	KDR
225865_x_at	1.73e-18	9.35e-21	2.7881	NELFCD
237879_at	1.79e-18	9.74e-21	-2.19207
219695_at	1.9e-18	1.04e-20	-3.7213	SMPD3
219791_s_at	1.95e-18	1.07e-20	-2.60187	HAND2-AS1
227705_at	2.09e-18	1.15e-20	-4.06189	TCEAL7
211112_at	2.1e-18	1.16e-20	-2.67129	SLC12A4
243850_at	2.14e-18	1.18e-20	-1.91144
1553822_at	2.18e-18	1.21e-20	-1.89551	RTP1
53968_at	2.27e-18	1.26e-20	1.89209	INTS5
243315_at	2.49e-18	1.4e-20	-1.93526
238909_at	2.5e-18	1.41e-20	-2.74094	S100A10
208232_x_at	2.51e-18	1.42e-20	-2.3906	NRG1
213470_s_at	2.62e-18	1.49e-20	-1.71722	HNRNPH1
241805_at	2.64e-18	1.5e-20	-1.93358	GABRG1
241369_at	2.7e-18	1.54e-20	-2.04481	ADAMTS9-AS1
1562338_at	2.74e-18	1.57e-20	-1.89086	MARCH1
205675_at	2.79e-18	1.6e-20	-1.8325	MTTP
213353_at	2.98e-18	1.72e-20	-2.76769	ABCA5
225258_at	3.11e-18	1.8e-20	3.22564	FBLIM1
209458_x_at	3.52e-18	2.05e-20	-3.85445	HBA2
212456_at	3.65e-18	2.13e-20	2.42009	CLUH
1554006_a_at	3.8e-18	2.22e-20	-2.82778	LLGL2
202036_s_at	4.26e-18	2.51e-20	-3.22066	SFRP1
1557601_s_at	4.26e-18	2.51e-20	-2.20891	LOC100132731
1554362_at	4.36e-18	2.58e-20	-2.74645	BTG4
211699_x_at	4.56e-18	2.7e-20	-3.76102	HBA2
210838_s_at	4.59e-18	2.73e-20	1.55496	ACVRL1
1563638_at	4.91e-18	2.92e-20	-3.6391	TVP23A
215156_at	5.39e-18	3.22e-20	-2.39522	WDR61
222820_at	5.55e-18	3.33e-20	-1.98215	TNRC6C
241636_x_at	5.76e-18	3.47e-20	-2.26189
1566491_at	5.96e-18	3.6e-20	-1.74721
241385_at	6e-18	3.63e-20	-2.72106	LARP7
219295_s_at	6.07e-18	3.69e-20	-3.77256	PCOLCE2
237006_at	6.24e-18	3.8e-20	-2.53166
237605_at	6.48e-18	3.96e-20	-2.69747
240737_at	6.58e-18	4.03e-20	-1.61513
235662_at	6.86e-18	4.23e-20	-1.9645
1552482_at	7.27e-18	4.51e-20	-2.69093	RAPH1
225820_at	7.31e-18	4.54e-20	-1.86823	JADE1
231529_at	7.37e-18	4.6e-20	-2.37864	MEG3
244352_at	7.47e-18	4.69e-20	-1.7207	CD84
211856_x_at	8.58e-18	5.4e-20	-1.60554	CD28
219590_x_at	8.61e-18	5.43e-20	2.61976	DPH5
201493_s_at	9.41e-18	5.96e-20	2.24995	PUM2
1569407_at	1.02e-17	6.44e-20	-2.38566
1556272_a_at	1.04e-17	6.61e-20	3.21158	LOC101928896
1566571_at	1.05e-17	6.68e-20	-1.74343
236081_at	1.08e-17	6.89e-20	-2.3562	SNCA
243244_at	1.09e-17	6.98e-20	2.08841	CACNB4
217482_at	1.09e-17	7e-20	-2.10723
203688_at	1.09e-17	7.06e-20	-3.91682	PKD2
231272_at	1.17e-17	7.58e-20	1.57805	MED7
240031_at	1.35e-17	8.79e-20	-1.78952	MSRA
1568957_x_at	1.37e-17	8.9e-20	-3.91543	SRGAP2C
1560659_at	1.47e-17	9.58e-20	-3.68312	LINC00342
239948_at	1.51e-17	9.87e-20	-2.04278	NUP153
239162_at	1.52e-17	1e-19	-2.48568	DAPK1-IT1
1553796_at	1.53e-17	1.01e-19	-2.10001	LINC01105
209613_s_at	1.54e-17	1.02e-19	-5.76896	ADH1B
1561179_s_at	1.56e-17	1.03e-19	-1.98029	AMZ1
236419_at	1.63e-17	1.09e-19	-2.10942
239924_at	1.63e-17	1.09e-19	-1.82968
1559663_at	1.74e-17	1.16e-19	-1.9734
224385_s_at	1.76e-17	1.18e-19	-2.07176	MOV10L1
205867_at	1.76e-17	1.18e-19	-1.65252	PTPN11
229485_x_at	1.77e-17	1.19e-19	-6.55868	SHISA3
1560638_a_at	1.77e-17	1.19e-19	-1.68513	LOC105375839
1556224_a_at	1.79e-17	1.21e-19	2.85818	ZNF783
233106_at	1.93e-17	1.31e-19	-1.55033	FRMD6-AS1
244511_at	1.97e-17	1.35e-19	-2.21745
214585_s_at	2.03e-17	1.39e-19	2.20231	VPS52
1561602_at	2.08e-17	1.43e-19	-2.11696	LOC100129476
207758_at	2.12e-17	1.46e-19	-1.79138
202148_s_at	2.12e-17	1.46e-19	1.82555	PYCR1
220718_at	2.18e-17	1.51e-19	-1.56105	HEXA-AS1
1557736_at	2.28e-17	1.58e-19	-1.90186	NKTR
220586_at	2.28e-17	1.59e-19	-2.02031	CHD9
243998_at	2.28e-17	1.59e-19	-1.65679	KRT222
227561_at	2.35e-17	1.64e-19	-2.36211	DDR2
1555320_a_at	2.39e-17	1.68e-19	-1.61109	STAB1
213472_at	2.53e-17	1.78e-19	-2.06356	HNRNPH1
204469_at	2.79e-17	1.96e-19	-3.44684	PTPRZ1
208650_s_at	2.83e-17	1.99e-19	5.89417	CD24
206474_at	2.86e-17	2.02e-19	-2.15667	CDK17
220823_at	2.92e-17	2.07e-19	-1.5421	LOC729164
228377_at	3e-17	2.13e-19	4.44739	KLHL14
244845_at	3.04e-17	2.17e-19	-1.84577
242527_at	3.17e-17	2.26e-19	-1.85622
230712_at	3.25e-17	2.33e-19	-1.8872	LOC102724250
204467_s_at	3.25e-17	2.34e-19	-1.93417	SNCA
239959_x_at	3.36e-17	2.42e-19	-1.63056
242303_at	3.39e-17	2.45e-19	-1.54276	NRG2
244767_at	3.39e-17	2.45e-19	-2.77571	FRA10AC1
1561906_at	3.44e-17	2.5e-19	-3.1579
224196_x_at	3.47e-17	2.53e-19	2.63564	DPH5
242546_at	3.58e-17	2.62e-19	4.9812	LINC01296
1556935_at	3.84e-17	2.83e-19	-2.5728
1555611_s_at	3.97e-17	2.94e-19	-2.5365	MBD1
236216_at	4.19e-17	3.11e-19	-1.62494
221884_at	4.4e-17	3.28e-19	4.02647	MECOM
239654_at	4.53e-17	3.38e-19	-2.07163	CHD9
238476_at	4.54e-17	3.4e-19	-2.29143	CREBRF
216170_at	4.9e-17	3.69e-19	-1.95312
242348_at	4.9e-17	3.69e-19	-2.2574	FAM19A4
233219_at	4.97e-17	3.75e-19	-1.57941
1556186_s_at	5.15e-17	3.9e-19	-2.45572	EMC1
1568666_at	5.15e-17	3.91e-19	-2.40859	PLIN5
230943_at	5.15e-17	3.92e-19	3.84474	SOX17
1570318_at	5.27e-17	4.02e-19	-1.53582
234574_at	5.35e-17	4.09e-19	-1.68232
217619_x_at	5.75e-17	4.42e-19	-2.24784
203695_s_at	5.9e-17	4.54e-19	-3.25508	DFNA5
233799_at	5.99e-17	4.63e-19	-2.1139
242144_at	6.08e-17	4.7e-19	-2.8463
212257_s_at	6.22e-17	4.84e-19	-1.63573	SMARCA2
240626_at	6.63e-17	5.18e-19	-1.8048
1553471_at	6.63e-17	5.19e-19	-2.2101	SLC35G3
233762_at	6.63e-17	5.2e-19	-1.73596
212508_at	6.64e-17	5.23e-19	1.89047	MOAP1
241788_x_at	6.83e-17	5.4e-19	-1.91564
210121_at	6.9e-17	5.47e-19	-2.69431	B3GALT2
239576_at	7.12e-17	5.65e-19	-2.50058	MTUS1
1569745_at	7.14e-17	5.68e-19	3.55273	OSER1-AS1
1569917_at	7.22e-17	5.76e-19	-1.50409
1559546_s_at	7.52e-17	6.01e-19	4.9431	LOC101930404
1569478_s_at	7.6e-17	6.09e-19	-2.8671	LOC101927151
235122_at	8.03e-17	6.45e-19	-1.9932	HIVEP3
1559126_at	8.17e-17	6.58e-19	3.84945	RRP12
238769_at	8.17e-17	6.59e-19	-1.7426
1560790_at	8.25e-17	6.67e-19	-2.77819	GOLGA6L2
218124_at	8.28e-17	6.71e-19	-2.77251	RETSAT
1564639_at	8.35e-17	6.78e-19	-1.73595	LOC100291323
214036_at	8.68e-17	7.07e-19	-2.47945	EFNA5
241741_at	8.84e-17	7.21e-19	-2.59342	CRLS1
204018_x_at	9.2e-17	7.52e-19	-3.74551	HBA2
228614_at	9.24e-17	7.57e-19	-2.35867	LINC00116
235569_at	9.59e-17	7.89e-19	2.91231	VPS37D
208935_s_at	9.87e-17	8.14e-19	-3.55324	LGALS8
221935_s_at	1.01e-16	8.35e-19	-3.10973	EOGT
37005_at	1.03e-16	8.53e-19	1.80006	MINOS1-NBL1
1552733_at	1.11e-16	9.2e-19	-3.84893	KLHDC1
206262_at	1.15e-16	9.55e-19	-3.13962	ADH1C
33197_at	1.15e-16	9.58e-19	-1.59308	MYO7A
235874_at	1.16e-16	9.74e-19	-4.24456	PRSS35
206654_s_at	1.28e-16	1.07e-18	-3.33832	POLR3G
244719_at	1.29e-16	1.08e-18	-1.87482
222538_s_at	1.3e-16	1.1e-18	3.042	APPL1
212549_at	1.31e-16	1.1e-18	-2.21078	STAT5B
240477_at	1.33e-16	1.12e-18	-2.4275
228669_x_at	1.35e-16	1.14e-18	-1.54213	PARP10
224941_at	1.4e-16	1.19e-18	-1.96558	PAPPA
217672_x_at	1.47e-16	1.26e-18	-3.02812	EIF1
223570_at	1.53e-16	1.31e-18	3.03168	MCM10
1563074_at	1.53e-16	1.32e-18	1.89824	LOC255654
1569760_at	1.75e-16	1.52e-18	-7.88561	LRRC37A7P
240607_at	1.68e-16	1.45e-18	4.58197	MIAT
1552652_at	1.74e-16	1.5e-18	-1.56481	HPS4
211588_s_at	1.77e-16	1.54e-18	2.61479	PML
1553991_s_at	1.81e-16	1.58e-18	-2.45735	LOC101928274
212966_at	1.89e-16	1.65e-18	-1.83796	HIC2
207016_s_at	2.01e-16	1.76e-18	-4.54668	LOC101928635
232059_at	2.03e-16	1.78e-18	-2.89503	DSCAML1
219993_at	2.1e-16	1.85e-18	4.54407	SOX17
241684_at	2.1e-16	1.85e-18	-1.72808
232663_s_at	2.1e-16	1.85e-18	-2.63489	UBAP1L
220500_s_at	2.18e-16	1.93e-18	-1.5288	RABL2A
1554214_at	2.22e-16	1.97e-18	-1.58703
1561561_x_at	2.48e-16	2.21e-18	-2.02892
225980_at	2.5e-16	2.23e-18	-1.85729	ELMSAN1
244107_at	2.5e-16	2.24e-18	-3.01718	DSC3
1560049_at	2.5e-16	2.24e-18	-1.71212
242849_at	2.59e-16	2.33e-18	-1.90885
207912_s_at	2.66e-16	2.4e-18	-2.43496	DAZ4
209435_s_at	2.66e-16	2.41e-18	2.39954	ARHGEF2
232303_at	2.75e-16	2.5e-18	-1.75547	ZNF608
1555395_at	2.86e-16	2.6e-18	-2.34513	AKAP12
204931_at	2.9e-16	2.64e-18	-4.34667	TCF21
1563853_at	3.02e-16	2.76e-18	1.60034	LOC283045
219737_s_at	3.15e-16	2.88e-18	-2.33076	PCDH9
203650_at	3.17e-16	2.91e-18	-3.98899	PROCR
237561_x_at	3.24e-16	2.99e-18	-1.7166
1560662_s_at	3.3e-16	3.05e-18	-2.36857	WHAMMP2
235954_at	3.47e-16	3.21e-18	-1.71216
200679_x_at	3.59e-16	3.33e-18	2.2477	HMGB1
215750_at	3.66e-16	3.4e-18	-2.47015
1568856_at	3.74e-16	3.48e-18	-2.75002	NBR1
241913_at	4e-16	3.73e-18	-2.19321
230206_at	4.01e-16	3.75e-18	-3.11036	DOCK5
205518_s_at	4.51e-16	4.22e-18	-2.92224	CMAHP
217078_s_at	4.72e-16	4.43e-18	-2.61537	CD300A
242321_at	4.86e-16	4.57e-18	-2.72131	PTPN14
242525_at	5.04e-16	4.74e-18	-1.82321	SLC2A5
202035_s_at	5.2e-16	4.9e-18	-4.64845	SFRP1
210268_at	5.54e-16	5.23e-18	-1.59761	NFX1
1555392_at	5.64e-16	5.34e-18	-1.8799
232319_at	5.69e-16	5.4e-18	-2.06671
240439_at	5.81e-16	5.53e-18	-1.61087
1569916_at	6.17e-16	5.89e-18	-2.2581	SLC6A15
226974_at	6.25e-16	5.98e-18	-1.59121	NEDD4L
223719_s_at	6.26e-16	6e-18	4.0447	RTBDN
205428_s_at	6.32e-16	6.07e-18	-2.68532	CALB2
1552523_a_at	6.43e-16	6.2e-18	2.49291	TIGD4
243005_at	6.52e-16	6.29e-18	-1.85835
223331_s_at	6.53e-16	6.33e-18	3.05559	DDX20
216393_at	6.69e-16	6.5e-18	-1.76092	C10orf12
205509_at	6.81e-16	6.63e-18	-3.06803	CPB1
243144_at	7.06e-16	6.88e-18	-1.54214
240632_at	7.27e-16	7.1e-18	3.21781
213675_at	7.34e-16	7.18e-18	-2.12788	PARVA
220529_at	7.49e-16	7.34e-18	-1.89668	FLJ11710
227432_s_at	7.7e-16	7.58e-18	3.01222
237676_at	7.85e-16	7.74e-18	-2.0873
225299_at	8.03e-16	7.93e-18	-2.85673	MYO5B
218176_at	8.5e-16	8.41e-18	4.22049	MAGEF1
231540_at	8.85e-16	8.77e-18	-1.64982	LOC100130691
215791_at	8.9e-16	8.84e-18	-1.73603
217452_s_at	8.9e-16	8.85e-18	-3.45343	B3GALT2
240999_at	8.94e-16	8.92e-18	-2.0127	LOC100287704
219049_at	9.06e-16	9.04e-18	-3.42722	CSGALNACT1
241535_at	9.14e-16	9.15e-18	4.41984	LOC101060391
214925_s_at	9.31e-16	9.33e-18	4.97916	SPTAN1
1554456_a_at	9.37e-16	9.41e-18	-1.8321	LINS1
203836_s_at	9.4e-16	9.46e-18	-1.82865	MAP3K5
225166_at	9.4e-16	9.47e-18	-2.92188	ARHGAP18
211546_x_at	9.76e-16	9.86e-18	-1.65188	SNCA
211923_s_at	9.92e-16	1e-17	-2.03853	ZNF471
236197_at	9.92e-16	1e-17	-1.87723
52741_at	9.99e-16	1.01e-17	-2.22282	TRMT61A
1553646_at	1.01e-15	1.02e-17	-1.85099	HDX
205517_at	1.03e-15	1.05e-17	-2.46057	GATA4
230962_at	1.04e-15	1.07e-17	-2.1556	DCLK1
242840_at	1.06e-15	1.09e-17	-2.26947
1563245_at	1.07e-15	1.09e-17	-2.1125	CLYBL-AS2
222281_s_at	1.09e-15	1.12e-17	3.9232	LOC101929219
238417_at	1.15e-15	1.19e-17	-2.38597	PGM2L1
240259_at	1.16e-15	1.2e-17	-3.38231	LOC100506718
1561463_at	1.18e-15	1.22e-17	-2.8906
1559455_at	1.22e-15	1.27e-17	-2.41161
1554636_at	1.27e-15	1.32e-17	-2.73483
215581_s_at	1.32e-15	1.37e-17	-1.50241	MCM3AP
238967_at	1.34e-15	1.4e-17	-2.48995
1556292_s_at	1.36e-15	1.42e-17	1.85906	POM121L12
1563845_at	1.39e-15	1.45e-17	-3.041	LOC100507387
213708_s_at	1.39e-15	1.46e-17	2.64506	MLX
229427_at	1.44e-15	1.51e-17	-2.51218	SEMA5A
203887_s_at	1.44e-15	1.52e-17	-2.65194	THBD
242471_at	1.45e-15	1.53e-17	-2.93913
1552885_a_at	1.47e-15	1.56e-17	-1.93838	NKX6-3
227793_at	1.48e-15	1.56e-17	-2.02998	MIRLET7D
217541_x_at	1.55e-15	1.64e-17	-1.84544	ZNF816-ZNF321P
240005_at	1.59e-15	1.69e-17	-2.21243	LARP4B
1555003_at	1.67e-15	1.78e-17	-6.84628	RBL1
1556182_x_at	1.72e-15	1.83e-17	1.87374	ANKRD65
1556659_at	1.72e-15	1.84e-17	-2.04532
1564510_at	1.73e-15	1.85e-17	-1.86692
1555332_at	1.77e-15	1.9e-17	2.37704	TPH2
241739_at	1.8e-15	1.94e-17	-2.44943	OGFOD1
1566482_at	1.82e-15	1.96e-17	-2.40607
1558672_at	1.83e-15	1.98e-17	-2.0346
1554899_s_at	1.91e-15	2.06e-17	-2.53735	FCER1G
242403_at	1.96e-15	2.14e-17	-1.7347
220609_at	1.96e-15	2.14e-17	-2.85689	LOC202181
226275_at	2.19e-15	2.39e-17	-1.6584	MXD1
215810_x_at	2.21e-15	2.41e-17	-2.4934	DST
234900_at	2.31e-15	2.53e-17	3.68164
237492_at	2.32e-15	2.54e-17	-2.03227
235567_at	2.37e-15	2.6e-17	-1.97101	RORA
223734_at	2.42e-15	2.67e-17	-4.43645	MGARP
206140_at	2.58e-15	2.85e-17	-3.31936	LHX2
216621_at	2.62e-15	2.89e-17	-1.58935
1561330_at	2.68e-15	2.96e-17	-2.34318	DSG4
204167_at	2.69e-15	2.99e-17	-2.33707	BTD
1565554_at	2.72e-15	3.02e-17	-2.08032	LINC00628
235412_at	2.76e-15	3.07e-17	-1.87854	ARHGEF7
234018_s_at	2.76e-15	3.08e-17	-1.87228	SEL1L2
1568866_at	2.79e-15	3.12e-17	-2.47513
205290_s_at	2.82e-15	3.16e-17	-1.58998	BMP2
239461_at	2.96e-15	3.32e-17	-1.80704	GALNT15
207876_s_at	2.97e-15	3.33e-17	-1.90922	FLNC
225024_at	2.98e-15	3.36e-17	-1.63774	RPRD1B
1554676_at	3.11e-15	3.51e-17	-1.89713	SRGN
1554469_at	3.18e-15	3.6e-17	-2.17676	ZBTB44
228392_at	3.23e-15	3.66e-17	4.1578	ZNF302
231798_at	3.25e-15	3.69e-17	2.13414	NOG
224022_x_at	3.37e-15	3.83e-17	-2.61859	WNT16
1557751_at	3.41e-15	3.89e-17	-3.02591
237831_x_at	3.55e-15	4.06e-17	-3.01498	MMAA
215187_at	3.63e-15	4.16e-17	-2.28572	LOC55338
228218_at	3.67e-15	4.22e-17	-2.55283	LSAMP
228404_at	3.72e-15	4.28e-17	-1.69112	IRX2
228613_at	3.73e-15	4.3e-17	-2.47337	RAB11FIP3
235884_at	3.82e-15	4.42e-17	3.49168	LOC644794
235236_at	3.85e-15	4.46e-17	-1.93927
203768_s_at	4.32e-15	5.03e-17	2.94045	STS
217215_s_at	4.32e-15	5.04e-17	-1.73111
229921_at	4.37e-15	5.1e-17	1.94674	KIF5A
214163_at	4.69e-15	5.5e-17	-2.03802	HSPB11
238464_at	4.89e-15	5.75e-17	-1.60843	ANKRD36
231985_at	4.92e-15	5.8e-17	-1.72512	MICAL3
65438_at	5.01e-15	5.92e-17	-2.27658	TLDC1
212145_at	5.03e-15	5.96e-17	-2.54434	MRPS27
1560370_x_at	5.17e-15	6.14e-17	6.12722	ANKH
213515_x_at	5.22e-15	6.21e-17	-3.60472	HBG2
207827_x_at	5.34e-15	6.36e-17	-1.67174	SNCA
223900_s_at	5.42e-15	6.47e-17	-1.56215	SMIM4
234815_at	5.45e-15	6.51e-17	-1.61084	MYCN
239750_x_at	5.57e-15	6.68e-17	-2.36864	VAPA
243683_at	5.83e-15	6.99e-17	-3.61004	MORF4L2
220953_s_at	6e-15	7.2e-17	-1.9029	MTMR12
1566720_at	6.16e-15	7.43e-17	2.96481	RPS10P7
1557432_at	6.25e-15	7.54e-17	-1.90083	RASAL2
203954_x_at	6.32e-15	7.64e-17	3.66536	CLDN3
1566191_at	6.38e-15	7.74e-17	-1.88845	SUZ12
216882_s_at	6.43e-15	7.81e-17	1.84753	NEBL
1566042_at	6.66e-15	8.11e-17	-1.6439
64408_s_at	6.67e-15	8.14e-17	2.48086	CALML4
209763_at	7.04e-15	8.6e-17	-3.78419	CHRDL1
241585_at	7.15e-15	8.75e-17	-1.93291	LRRC4C
1568597_at	7.16e-15	8.77e-17	-1.83379	LOC646762
1553657_at	7.29e-15	8.94e-17	2.8414	VWA3A
217019_at	7.29e-15	8.96e-17	-2.82378
1552487_a_at	7.31e-15	9.01e-17	-6.02298	BNC1
219388_at	7.32e-15	9.04e-17	2.09669	GRHL2
225393_at	7.34e-15	9.08e-17	3.57776	GATAD2B
240383_at	7.64e-15	9.48e-17	-2.46972	UBE2D3
230289_at	7.64e-15	9.48e-17	-1.62426	EPB41L1
216854_at	7.76e-15	9.64e-17	-2.37582	GDF11
224341_x_at	7.78e-15	9.67e-17	-2.19024	TLR4
240393_at	7.81e-15	9.73e-17	2.82863
242149_at	7.93e-15	9.89e-17	-1.92893	FAM210A
244057_s_at	8.04e-15	1e-16	-2.26821	VSTM4
228658_at	8.07e-15	1.01e-16	-1.61313	MIAT
215585_at	8.1e-15	1.01e-16	-2.42701
238119_at	8.18e-15	1.03e-16	-3.13842
218354_at	8.43e-15	1.06e-16	-1.79265	TRAPPC2L
236085_at	8.48e-15	1.07e-16	4.14151	CAPSL
243929_at	8.48e-15	1.07e-16	-2.34846
208609_s_at	8.54e-15	1.08e-16	-1.66613	TNXB
204419_x_at	8.59e-15	1.09e-16	-3.44645	HBG2
224201_s_at	8.71e-15	1.1e-16	-1.95018	SUFU
237974_at	8.9e-15	1.13e-16	-2.18261	MIR4454
238146_at	9.51e-15	1.21e-16	-2.51287
236649_at	9.7e-15	1.24e-16	-2.06614	DTWD1
229308_at	9.93e-15	1.27e-16	-2.50231	ANKRD29
1564074_at	9.93e-15	1.27e-16	-2.00467
206032_at	9.93e-15	1.28e-16	-2.99231	DSC3
215888_at	1.04e-14	1.33e-16	-2.24253	PDS5B
215383_x_at	1.04e-14	1.34e-16	2.9809	SPG21
235065_at	1.05e-14	1.35e-16	-2.10949	GAREM1
266_s_at	1.11e-14	1.43e-16	3.87615	CD24
236970_s_at	1.17e-14	1.53e-16	4.30688	BCAP29
1556776_a_at	1.17e-14	1.53e-16	-1.9549	LOC101928238
202037_s_at	1.2e-14	1.56e-16	-2.91661	SFRP1
207233_s_at	1.2e-14	1.56e-16	-2.48387	MITF
210827_s_at	1.2e-14	1.57e-16	2.71662	ELF3
244286_at	1.21e-14	1.58e-16	-1.88656
1554352_s_at	1.24e-14	1.63e-16	-1.66809	DENND4A
215737_x_at	1.25e-14	1.64e-16	-1.93488	USF2
1558815_at	1.26e-14	1.66e-16	-2.20967	SORBS2
225968_at	1.29e-14	1.7e-16	-1.85631	PRICKLE2
208928_at	1.32e-14	1.75e-16	2.15916	POR
204879_at	1.33e-14	1.76e-16	-1.98118	PDPN
244773_at	1.34e-14	1.77e-16	-2.24516
222722_at	1.38e-14	1.83e-16	-5.17132	OGN
215467_x_at	1.38e-14	1.84e-16	4.12327	LOC647070
243763_x_at	1.42e-14	1.9e-16	-1.80398
230237_at	1.43e-14	1.92e-16	-1.80973	ADCYAP1
204755_x_at	1.45e-14	1.94e-16	-3.5082	HLF
233718_at	1.47e-14	1.98e-16	-2.42606	TMEM116
216509_x_at	1.48e-14	1.99e-16	-1.96781	MLLT10
228360_at	1.51e-14	2.03e-16	2.33139	LYPD6B
221919_at	1.54e-14	2.09e-16	-2.77073	HNRNPA1
235959_at	1.57e-14	2.13e-16	-2.35405
237062_at	1.57e-14	2.14e-16	-2.64454
216261_at	1.58e-14	2.16e-16	-1.64881	ITGB3
240370_at	1.63e-14	2.23e-16	-2.19705
204466_s_at	1.64e-14	2.24e-16	-1.79831	SNCA
216103_at	1.67e-14	2.29e-16	-1.64741	ACOT11
60815_at	1.67e-14	2.3e-16	-2.31634	POLR2J4
1557335_at	1.71e-14	2.35e-16	2.56414
1563724_at	1.72e-14	2.37e-16	-3.44347
201278_at	1.77e-14	2.45e-16	-2.87347	LOC101926921
229954_at	1.8e-14	2.48e-16	1.59287	CHDH
89977_at	1.81e-14	2.5e-16	3.41169	ACSM5
213480_at	1.86e-14	2.57e-16	2.31185	VAMP4
214893_x_at	1.96e-14	2.72e-16	-2.27642	HCN2
232267_at	1.98e-14	2.75e-16	-4.45516	ADGRD1
215894_at	1.99e-14	2.77e-16	-2.48462	PTGDR
1561574_at	1.99e-14	2.77e-16	-1.50392
228866_at	2.13e-14	2.97e-16	-1.95921
230460_at	2.19e-14	3.05e-16	3.41575	MYLK-AS1
205907_s_at	2.29e-14	3.21e-16	-2.92575	OMD
217393_x_at	2.31e-14	3.23e-16	-2.59241	UBE2NL
236123_at	2.31e-14	3.23e-16	-2.39791	WNT2B
244133_at	2.31e-14	3.24e-16	-1.72963	USP49
1554163_at	2.35e-14	3.31e-16	-1.76537	TWIST2
238142_at	2.35e-14	3.31e-16	-1.79621
1556936_at	2.36e-14	3.32e-16	-3.17706	GAS1RR
1560460_at	2.36e-14	3.32e-16	-2.21055
230319_at	2.36e-14	3.33e-16	-4.70762
1558783_at	2.38e-14	3.37e-16	-2.51652
1570587_at	2.45e-14	3.47e-16	-1.76321
227444_at	2.49e-14	3.53e-16	-2.41591	ARMCX4
214666_x_at	2.59e-14	3.68e-16	-2.73898	IREB2
214044_at	2.62e-14	3.73e-16	-2.53712	RYR2
240509_s_at	2.64e-14	3.76e-16	-2.90169	GREM2
226649_at	2.66e-14	3.79e-16	1.78539	PANK1
240922_at	2.66e-14	3.81e-16	-2.19786
1562162_at	2.69e-14	3.86e-16	-1.57481
239605_x_at	2.72e-14	3.9e-16	-3.14212
215945_s_at	2.75e-14	3.96e-16	-2.69651	TRIM2
224876_at	2.76e-14	3.98e-16	1.71802	C5orf24
241672_at	2.77e-14	3.99e-16	-3.96277	SERTM1
232568_at	2.77e-14	4e-16	-3.01215	MGC24103
237426_at	2.8e-14	4.04e-16	-1.61716	SP100
239690_at	2.82e-14	4.07e-16	-1.58986
203892_at	3.04e-14	4.42e-16	3.29092	WFDC2
208387_s_at	3.24e-14	4.71e-16	3.14428	MMP24
1557094_at	3.43e-14	5e-16	-3.89979	LOC100996760
1552902_a_at	3.45e-14	5.03e-16	-1.86647	FOXP2
242894_at	3.45e-14	5.03e-16	-2.07946
1557242_at	3.45e-14	5.04e-16	-2.10943
224086_at	3.47e-14	5.08e-16	-3.93768
231078_at	3.53e-14	5.17e-16	-3.83843	SLC25A37
1560145_at	3.55e-14	5.21e-16	-1.91516	MKLN1
210734_x_at	3.57e-14	5.24e-16	-2.05847	MAX
207490_at	3.64e-14	5.35e-16	1.6969	TUBA4B
229021_at	3.76e-14	5.54e-16	-2.66897	MCTP2
233504_at	3.77e-14	5.57e-16	-1.8393	C9orf84
221982_x_at	3.9e-14	5.76e-16	1.95138	LAGE3
1554659_at	3.95e-14	5.84e-16	3.14643	NEK4
225451_at	4.07e-14	6.02e-16	-1.5913	GRIPAP1
1559075_s_at	4.16e-14	6.17e-16	1.6623	BAHCC1
204641_at	4.19e-14	6.23e-16	3.31922	NEK2
230759_at	4.35e-14	6.47e-16	-2.39872	SNX14
204359_at	4.4e-14	6.57e-16	-4.02611	LOC100506718
1558754_at	4.54e-14	6.79e-16	-2.49356	ZNF763
224695_at	4.59e-14	6.88e-16	2.13907	CNOT11
225777_at	4.71e-14	7.07e-16	1.65987	SAPCD2
227753_at	5.05e-14	7.59e-16	2.4507	TMEM139
238534_at	5.09e-14	7.67e-16	-2.09949	LRRFIP1
216933_x_at	5.21e-14	7.86e-16	-3.40077	APC
207452_s_at	5.22e-14	7.9e-16	-1.70246	CNTN5
233548_at	5.46e-14	8.29e-16	-3.19172
235743_at	5.51e-14	8.38e-16	-1.94632
243527_at	5.58e-14	8.49e-16	-2.05064
206377_at	5.9e-14	9e-16	3.46393	FOXF2
235841_at	6.42e-14	9.85e-16	-2.48283
221155_x_at	6.45e-14	9.9e-16	3.50237
238297_at	6.59e-14	1.01e-15	-2.68731
228399_at	6.89e-14	1.06e-15	-3.49413	OSR1
229842_at	7.02e-14	1.09e-15	2.82238	ELF3
234103_at	7.41e-14	1.15e-15	-2.64807	KCNT2
238883_at	7.48e-14	1.16e-15	-1.79899
242249_at	7.48e-14	1.16e-15	2.52652	FRG1EP
239942_at	7.64e-14	1.19e-15	-1.75135	GNG11
213407_at	7.73e-14	1.2e-15	-1.64658	PHLPP2
1562902_at	8.04e-14	1.25e-15	-2.56818	LOC101927723
205689_at	8.39e-14	1.31e-15	-1.66368	PCNX2
229413_s_at	8.39e-14	1.31e-15	-1.97905	PCGF3
240466_at	8.44e-14	1.32e-15	-2.04674
1561606_at	8.48e-14	1.33e-15	-1.55953
43934_at	8.66e-14	1.36e-15	1.60786	GPR137
209668_x_at	8.71e-14	1.37e-15	-1.87875	CES2
209771_x_at	8.76e-14	1.38e-15	3.14134	CD24
216379_x_at	9.17e-14	1.45e-15	3.23773	CD24
1563015_at	9.21e-14	1.45e-15	-1.83004	LOC101928135
242113_at	9.27e-14	1.47e-15	-1.5565
241897_at	9.29e-14	1.47e-15	-2.05644
233152_x_at	9.67e-14	1.53e-15	-2.45716
215422_at	9.72e-14	1.54e-15	-2.20943	MARCH6
232784_at	1.05e-13	1.67e-15	-1.95488
1552621_at	1.06e-13	1.69e-15	-2.11409	UPK3BL
228518_at	1.07e-13	1.7e-15	-1.79197	LOC102725426
217939_s_at	1.07e-13	1.71e-15	2.23715	AFTPH
1554485_s_at	1.07e-13	1.72e-15	-2.13147	TMEM37
204549_at	1.1e-13	1.76e-15	3.2078	IKBKE
219304_s_at	1.11e-13	1.78e-15	-3.27302	PDGFD
1557207_s_at	1.13e-13	1.81e-15	3.17251	LOC283177
235684_s_at	1.14e-13	1.83e-15	-1.81595	SESN3
234335_s_at	1.14e-13	1.83e-15	-1.89318	FAM84A
202363_at	1.14e-13	1.83e-15	-4.0214	SPOCK1
220575_at	1.14e-13	1.84e-15	-1.61316	FAM106A
205339_at	1.18e-13	1.91e-15	1.69274	STIL
242921_at	1.2e-13	1.94e-15	2.6087	SGSM1
210222_s_at	1.2e-13	1.95e-15	-2.3487	RTN1
228582_x_at	1.21e-13	1.97e-15	-2.51291	MALAT1
230882_at	1.22e-13	1.99e-15	4.24342	DLX6-AS1
227148_at	1.26e-13	2.04e-15	-4.17255	PLEKHH2
215133_s_at	1.29e-13	2.1e-15	-1.84727	LOC102725213
201896_s_at	1.32e-13	2.16e-15	1.7541	PSRC1
217662_x_at	1.33e-13	2.18e-15	-1.60161
210498_at	1.36e-13	2.23e-15	-2.26829	CLTC
220327_at	1.37e-13	2.24e-15	-3.7828	VGLL3
222197_s_at	1.37e-13	2.25e-15	-1.73567
233046_at	1.4e-13	2.29e-15	-1.6109
1562841_at	1.53e-13	2.52e-15	3.18348	LOC339666
238912_x_at	1.57e-13	2.58e-15	3.36316	C9orf85
231042_s_at	1.59e-13	2.62e-15	-2.51367
1569545_at	1.63e-13	2.69e-15	-1.75063
1558830_at	1.66e-13	2.75e-15	-2.75341
227253_at	1.69e-13	2.81e-15	3.85827	CP
220666_at	1.69e-13	2.82e-15	-1.93859
219895_at	1.69e-13	2.82e-15	-4.50095	TMEM255A
210120_s_at	1.71e-13	2.85e-15	-2.10478	RANBP3
1552620_at	1.71e-13	2.85e-15	3.09873	SPRR4
235942_at	1.71e-13	2.85e-15	-1.90007	FAM224A
210731_s_at	1.72e-13	2.87e-15	-1.51684	LGALS8
1557504_at	1.73e-13	2.89e-15	-1.60628
1555664_at	1.73e-13	2.9e-15	-2.04205
237778_at	1.76e-13	2.96e-15	-1.7334
228267_at	1.8e-13	3.02e-15	2.98381
229380_at	1.81e-13	3.03e-15	-3.21641	ILDR2
203074_at	1.83e-13	3.08e-15	-3.33273	ANXA8L1
1552800_at	1.89e-13	3.19e-15	-1.7447	ABHD11
212677_s_at	1.95e-13	3.29e-15	-2.31378	CEP68
238901_at	1.96e-13	3.31e-15	-2.50565	LINC01133
1566271_x_at	1.96e-13	3.31e-15	-1.96898	RALGAPA1
220025_at	1.98e-13	3.35e-15	1.73321	TBR1
242110_at	2.01e-13	3.42e-15	-2.30084
222274_at	2.05e-13	3.49e-15	-2.54022	ZDHHC8P1
238878_at	2.09e-13	3.55e-15	-2.63409	ARX
222282_at	2.09e-13	3.57e-15	-1.90096
203851_at	2.1e-13	3.58e-15	-3.16345	IGFBP6
202661_at	2.1e-13	3.59e-15	-1.99121	ITPR2
243046_at	2.25e-13	3.84e-15	-2.36578
212682_s_at	2.25e-13	3.85e-15	-1.5819	LMF2
1569156_at	2.36e-13	4.05e-15	-1.95835	LOC100505555
1561731_at	2.41e-13	4.13e-15	-1.62735	LOC101927636
1557047_at	2.43e-13	4.18e-15	3.32292	YEATS2
1570022_at	2.44e-13	4.21e-15	-3.45783
216173_at	2.45e-13	4.22e-15	-2.27391
208151_x_at	2.58e-13	4.46e-15	2.51736	DDX17
232890_at	2.61e-13	4.51e-15	3.55483
220991_s_at	2.61e-13	4.52e-15	2.6995	RNF32
204947_at	2.63e-13	4.55e-15	2.06815	E2F1
222207_x_at	2.63e-13	4.56e-15	2.87975
203779_s_at	2.63e-13	4.57e-15	2.44162	MPZL2
228741_s_at	2.75e-13	4.79e-15	3.59903	HCN3
215281_x_at	2.77e-13	4.83e-15	-1.88678	POGZ
210029_at	2.95e-13	5.16e-15	2.24984	IDO1
214179_s_at	3.02e-13	5.29e-15	-1.93403	NFE2L1
233011_at	3.05e-13	5.35e-15	-2.32939	ANXA1
1553973_a_at	3.07e-13	5.4e-15	-1.57372	SPINK6
202580_x_at	3.08e-13	5.41e-15	3.26423	FOXM1
218678_at	3.13e-13	5.51e-15	2.33478	NES
222462_s_at	3.22e-13	5.68e-15	2.93075	BACE1
1560063_a_at	3.24e-13	5.72e-15	-1.68727
228321_s_at	3.24e-13	5.74e-15	-1.77778	NAA30
223436_s_at	3.26e-13	5.77e-15	1.68377	TRPT1
244573_at	3.28e-13	5.82e-15	2.8214
212496_s_at	3.29e-13	5.83e-15	-2.18042	KDM4B
217649_at	3.34e-13	5.95e-15	-2.13332	ZFAND5
206005_s_at	3.34e-13	5.96e-15	-1.78299	CEP162
240182_at	3.35e-13	5.97e-15	-2.01717
222512_at	3.4e-13	6.07e-15	1.7112	NUB1
241390_at	3.4e-13	6.08e-15	3.69057
219982_s_at	3.49e-13	6.23e-15	-2.01827	SERF1B
1570244_at	3.6e-13	6.45e-15	-4.0014
1558466_at	3.58e-13	6.42e-15	-2.4919	UGGT2
233289_at	3.76e-13	6.77e-15	-1.63458
1556153_s_at	3.84e-13	6.92e-15	-2.15492
203413_at	3.85e-13	6.94e-15	-2.78187	NELL2
244433_at	3.88e-13	6.99e-15	-2.43587
237864_at	3.89e-13	7.02e-15	-1.5177
208131_s_at	3.91e-13	7.06e-15	-3.50831	PTGIS
221389_at	3.95e-13	7.16e-15	3.0009	PLA2G2E
202569_s_at	3.95e-13	7.17e-15	-1.98288	MARK3
1556696_s_at	3.98e-13	7.23e-15	-2.26307	NR2F1-AS1
229599_at	4.04e-13	7.36e-15	3.03219	SMIM22
234486_at	4.04e-13	7.36e-15	3.33306	OR51B2
241843_at	4.04e-13	7.37e-15	-2.69307	SNORA28
232822_x_at	4.04e-13	7.38e-15	2.2587	LINC00629
239420_at	4.08e-13	7.46e-15	-1.72762	LINC01187
226314_at	4.16e-13	7.61e-15	1.85394	CHST14
200791_s_at	4.31e-13	7.89e-15	1.57925	IQGAP1
1568802_at	4.37e-13	8.03e-15	-2.80577
222252_x_at	4.42e-13	8.14e-15	2.92687	UBQLN4
227526_at	4.44e-13	8.18e-15	-2.78011	CDON
243378_at	4.46e-13	8.23e-15	-1.71209
206058_at	4.46e-13	8.24e-15	2.661	SLC6A12
1556037_s_at	4.49e-13	8.29e-15	-2.14713	HHIP
213826_s_at	4.5e-13	8.33e-15	2.63317	H3F3A
230661_at	4.51e-13	8.34e-15	-2.59188	LOC286191
233461_x_at	4.56e-13	8.45e-15	-2.07654	ZNF226
219355_at	4.59e-13	8.53e-15	-3.11434	CXorf57
204204_at	4.66e-13	8.67e-15	-1.64162	SLC31A2
204358_s_at	4.76e-13	8.88e-15	-1.67188	LOC100506718
208394_x_at	4.87e-13	9.1e-15	3.87891	ESM1
1556069_s_at	4.9e-13	9.16e-15	2.08252	HIF3A
225065_x_at	4.92e-13	9.21e-15	1.57492	SNORD65
227193_at	5.04e-13	9.44e-15	-2.17894	SLC30A4
213638_at	5.1e-13	9.57e-15	-2.05997	PHACTR1
1559037_a_at	5.15e-13	9.66e-15	-2.08951
230921_s_at	5.19e-13	9.74e-15	3.41265	MAP3K12
203060_s_at	5.24e-13	9.85e-15	-2.52226	PAPSS2
235162_at	5.24e-13	9.88e-15	-1.75601	MDM4
1570235_at	5.64e-13	1.07e-14	-1.60672	MGC27382
1569699_at	5.73e-13	1.08e-14	3.54711	AK7
230348_at	5.78e-13	1.1e-14	2.63596	LATS2
1563841_at	5.8e-13	1.1e-14	-1.6956
238339_x_at	5.92e-13	1.13e-14	-1.90039	LRIG1
236351_at	5.94e-13	1.13e-14	-2.28793	DPP10-AS1
1570361_a_at	5.97e-13	1.14e-14	-1.52524
1560942_at	6.03e-13	1.15e-14	2.19978	PGD
219371_s_at	6.13e-13	1.17e-14	-2.77591	KLF2
1564778_at	6.24e-13	1.2e-14	2.82332
204800_s_at	6.38e-13	1.22e-14	-1.78524	DHRS12
1558034_s_at	6.6e-13	1.27e-14	4.34389	CP
1564567_at	6.79e-13	1.3e-14	-2.30398
1558525_at	6.93e-13	1.33e-14	3.19017	LOC101928595
1558750_a_at	7.11e-13	1.37e-14	2.34771	LOC100288637
209539_at	7.23e-13	1.39e-14	-2.63986	ARHGEF6
217715_x_at	7.23e-13	1.4e-14	4.0711
213967_at	7.43e-13	1.44e-14	3.46502	RALYL
218886_at	7.45e-13	1.44e-14	1.71911	PAK1IP1
1569713_at	7.55e-13	1.46e-14	1.52506	SEC24B-AS1
214945_at	7.55e-13	1.47e-14	-3.91357	LOC101930363
237584_at	7.57e-13	1.47e-14	3.53757
242146_at	7.88e-13	1.53e-14	-1.92933	SNRPA1
216753_at	7.95e-13	1.55e-14	4.1563
220402_at	8e-13	1.56e-14	1.58435	TP53AIP1
205117_at	8.2e-13	1.6e-14	-2.21628	FGF1
217778_at	8.2e-13	1.61e-14	2.60559	SLC39A1
205507_at	8.26e-13	1.62e-14	3.40143	ARHGEF15
1557774_at	8.4e-13	1.65e-14	3.80083	LOC105373958
1557817_a_at	8.48e-13	1.67e-14	-2.37667
243480_at	8.58e-13	1.69e-14	-2.01426
233365_at	8.63e-13	1.7e-14	-1.71006
201473_at	8.71e-13	1.72e-14	-2.05029	JUNB
205237_at	8.77e-13	1.73e-14	-2.12907	FCN1
1559394_a_at	8.96e-13	1.77e-14	-1.56142
242406_at	9.2e-13	1.82e-14	3.32812
241403_at	9.55e-13	1.89e-14	-1.59969	CLK4
229480_at	9.68e-13	1.92e-14	-1.66919	MAGI2-AS3
221937_at	9.68e-13	1.92e-14	-1.8531	SYNRG
205111_s_at	1e-12	2e-14	-2.92336	PLCE1
202615_at	1.02e-12	2.03e-14	1.92323	GNAQ
217558_at	1.04e-12	2.07e-14	1.9332	CYP2C9
215058_at	1.05e-12	2.1e-14	-3.00474	DENND5B
235061_at	1.05e-12	2.11e-14	-2.86127	PPM1K
211778_s_at	1.05e-12	2.11e-14	1.86403	OVOL2
235421_at	1.07e-12	2.15e-14	-2.22298	MAP3K8
228485_s_at	1.1e-12	2.22e-14	-1.5644	SLC44A1
224394_at	1.11e-12	2.24e-14	-1.56029	RNF7
243807_at	1.17e-12	2.36e-14	-2.29085	NCOA7
240534_at	1.19e-12	2.4e-14	3.20935
214405_at	1.22e-12	2.48e-14	-2.25112
1561633_at	1.24e-12	2.51e-14	-2.27281	HMGA2
235155_at	1.25e-12	2.52e-14	-2.14472	BDH2
211544_s_at	1.25e-12	2.53e-14	2.96491	GHRHR
1552327_at	1.3e-12	2.63e-14	-1.54962	ARMCX4
215028_at	1.3e-12	2.64e-14	-1.90883	SEMA6A
222155_s_at	1.3e-12	2.65e-14	2.18581	SLC52A2
1568805_at	1.3e-12	2.65e-14	-2.3715	NCOA7
227979_at	1.33e-12	2.72e-14	1.72709	RBM4
205118_at	1.33e-12	2.72e-14	-1.5125	FPR1
240275_at	1.34e-12	2.73e-14	3.11226	ARMC3
215611_at	1.34e-12	2.74e-14	-1.53376	TCF12
216660_at	1.36e-12	2.79e-14	-1.52437	MYO7B
239511_s_at	1.36e-12	2.78e-14	-1.96605	SRSF4
244745_at	1.36e-12	2.78e-14	-2.71165	RERG
203780_at	1.43e-12	2.93e-14	2.71306	MPZL2
239629_at	1.43e-12	2.94e-14	-2.47403	CFLAR
240455_at	1.43e-12	2.94e-14	-2.43816
219946_x_at	1.43e-12	2.94e-14	3.0495	MYH14
1558777_at	1.43e-12	2.94e-14	-3.05165	MKL2
203485_at	1.46e-12	3.01e-14	-3.0954	RTN1
1553208_s_at	1.48e-12	3.07e-14	3.39162	ARL10
205065_at	1.59e-12	3.3e-14	-1.68706	ENPP1
1554029_a_at	1.62e-12	3.37e-14	-2.10286	TTC37
240043_at	1.63e-12	3.39e-14	-1.82018	PRR32
206201_s_at	1.63e-12	3.39e-14	-5.04935	MEOX2
205307_s_at	1.67e-12	3.48e-14	-2.26619	KMO
236708_at	1.69e-12	3.53e-14	-1.85398
242725_at	1.71e-12	3.58e-14	-1.55397
204818_at	1.73e-12	3.61e-14	-2.05414	HSD17B2
217793_at	1.73e-12	3.62e-14	1.73112	RAB11B
227261_at	1.73e-12	3.63e-14	2.52493	KLF12
225403_at	1.75e-12	3.68e-14	1.96299	RPP25L
236641_at	1.75e-12	3.69e-14	2.92988	KIF14
225173_at	1.75e-12	3.69e-14	-1.793	ARHGAP18
236472_at	1.79e-12	3.77e-14	-1.95253
238311_at	1.79e-12	3.78e-14	-1.91955
205819_at	1.82e-12	3.83e-14	-2.99818	MARCO
237884_x_at	1.82e-12	3.84e-14	-2.32262	TRPM7
233232_at	1.83e-12	3.87e-14	1.56629	RHBDL3
213258_at	1.85e-12	3.91e-14	-3.15695	TFPI
1556420_s_at	1.89e-12	4e-14	-1.86271	YPEL2
243109_at	1.9e-12	4.02e-14	-2.89019	MCTP2
236269_at	1.93e-12	4.1e-14	2.33381	ZNF628
203293_s_at	1.94e-12	4.12e-14	-1.83703	LMAN1
208390_s_at	1.94e-12	4.12e-14	2.58741	GLP1R
211861_x_at	1.95e-12	4.16e-14	-2.28065	CD28
204032_at	2.12e-12	4.52e-14	-2.39317	BCAR3
1561166_a_at	2.14e-12	4.57e-14	-2.01731
1552796_a_at	2.15e-12	4.6e-14	2.45663	SIM1
241457_at	2.15e-12	4.6e-14	-2.17973
226031_at	2.17e-12	4.64e-14	-1.86443	VPS50
232025_at	2.23e-12	4.79e-14	2.66555	SYT7
243041_s_at	2.33e-12	5.01e-14	-1.53352
203923_s_at	2.34e-12	5.03e-14	-2.28782	CYBB
89948_at	2.36e-12	5.07e-14	-1.61782	PCIF1
235502_at	2.38e-12	5.12e-14	-2.37353	PPP2CA
1555978_s_at	2.46e-12	5.31e-14	-1.89484	MYL12A
208523_x_at	2.5e-12	5.4e-14	2.45842	HIST1H2BC
233942_at	2.51e-12	5.43e-14	-1.77204	CYP51A1-AS1
1557961_s_at	2.51e-12	5.45e-14	-2.95466	C8orf88
235716_at	2.53e-12	5.49e-14	-1.84343
226114_at	2.55e-12	5.53e-14	-1.57138	ZNF436
229604_at	2.56e-12	5.57e-14	-1.78931	CMAHP
233019_at	2.59e-12	5.64e-14	-2.25198	CNOT7
244053_at	2.59e-12	5.64e-14	3.22314
237326_at	2.61e-12	5.69e-14	-1.84478	LINC00310
240394_at	2.69e-12	5.88e-14	-1.70677
205051_s_at	2.72e-12	5.96e-14	-1.7877	KIT
206775_at	2.75e-12	6.03e-14	3.48287	CUBN
223405_at	2.79e-12	6.12e-14	-1.91933	NPL
201428_at	2.82e-12	6.22e-14	2.18741	CLDN4
227620_at	2.91e-12	6.42e-14	-1.57284	SLC44A1
227739_at	2.91e-12	6.43e-14	2.25996	NDOR1
1562103_at	2.96e-12	6.55e-14	-1.85576	LINC01359
204063_s_at	2.97e-12	6.57e-14	-1.96654	ULK2
236808_at	3.02e-12	6.69e-14	-1.91972	FGFR1OP2
243593_s_at	3.05e-12	6.76e-14	-1.88309
241789_at	3.09e-12	6.85e-14	-2.73207	RBMS3
1564520_s_at	3.1e-12	6.89e-14	1.96181	PRMT5
219010_at	3.11e-12	6.91e-14	2.74714	C1orf106
209243_s_at	3.15e-12	7.01e-14	-3.1772	PEG3
207859_s_at	3.16e-12	7.03e-14	-1.94117	CHRNB3
210139_s_at	3.23e-12	7.2e-14	-3.18277	PMP22
216916_s_at	3.24e-12	7.23e-14	-2.50963	DLGAP2
228411_at	3.33e-12	7.43e-14	-1.63865	PARD3B
1557246_at	3.36e-12	7.49e-14	-1.66748	KIDINS220
221418_s_at	3.36e-12	7.51e-14	-1.54795	MED16
231850_x_at	3.36e-12	7.51e-14	-1.75173	CEP44
238919_at	3.41e-12	7.64e-14	-3.46674	PCDH9
1563467_at	3.42e-12	7.66e-14	-2.34847
237953_at	3.46e-12	7.76e-14	-2.64575
235135_at	3.47e-12	7.78e-14	-1.54197	TAF10
236688_at	3.5e-12	7.86e-14	3.00078	FRMPD3
220543_at	3.5e-12	7.87e-14	-1.83212	C21orf62
226856_at	3.5e-12	7.88e-14	1.96094	TMEM110-MUSTN1
206048_at	3.56e-12	8.01e-14	-1.60841	OVOL2
226557_at	3.57e-12	8.05e-14	-1.88303	TTC5
209612_s_at	3.6e-12	8.13e-14	-3.18507	ADH1B
203046_s_at	3.6e-12	8.14e-14	2.37435	TIMELESS
202488_s_at	3.6e-12	8.14e-14	3.08983	FXYD3
1556201_at	3.66e-12	8.28e-14	2.31611	RNASET2
214607_at	3.67e-12	8.3e-14	3.54241	PAK3
235115_at	3.72e-12	8.44e-14	-1.72556	PDE8B
243178_at	3.78e-12	8.59e-14	-1.61245
203951_at	3.81e-12	8.65e-14	-2.44871	CNN1
235044_at	3.81e-12	8.67e-14	3.20914	CYYR1
1555238_at	3.82e-12	8.7e-14	1.5715	PTH2
236849_at	3.92e-12	8.94e-14	-2.31699	VTI1A
1554367_at	4.08e-12	9.31e-14	1.58166	CALHM1
204323_x_at	4.11e-12	9.4e-14	-1.70168	NF1P9
206295_at	4.14e-12	9.48e-14	-2.47847	IL18
238299_at	4.19e-12	9.61e-14	-1.95851
214696_at	4.19e-12	9.61e-14	2.01833	MIR22
206105_at	4.24e-12	9.72e-14	2.42741	AFF2
239300_at	4.34e-12	9.98e-14	-1.62076	PIK3C3
239274_at	4.37e-12	1.01e-13	-2.11398
208651_x_at	4.37e-12	1.01e-13	3.57262	CD24
1554703_at	4.37e-12	1.01e-13	-1.81155	ARHGEF10
212051_at	4.51e-12	1.04e-13	-1.88144	WIPF2
1554538_at	4.65e-12	1.08e-13	2.84733	RHOF
229490_s_at	4.66e-12	1.08e-13	2.51838
201838_s_at	4.68e-12	1.08e-13	-1.90321	SUPT7L
203063_at	4.7e-12	1.09e-13	2.71379	PPM1F
234056_at	4.71e-12	1.09e-13	-1.59804
1564697_a_at	4.71e-12	1.09e-13	2.27634	LINC01144
228608_at	4.78e-12	1.11e-13	-2.41702	NALCN
205955_at	4.81e-12	1.12e-13	1.86733	TAF6L
216727_at	5.03e-12	1.17e-13	-1.8706	STK38
224398_at	5.11e-12	1.19e-13	2.66006
212741_at	5.35e-12	1.25e-13	-1.91432	MAOA
1562473_at	5.39e-12	1.26e-13	-1.64242
235764_at	5.5e-12	1.29e-13	-2.70458	PRDM5
1558293_at	5.65e-12	1.33e-13	2.50231	KIAA1107
238395_at	5.94e-12	1.4e-13	2.37164
214898_x_at	5.96e-12	1.4e-13	-1.73791	MUC3B
233025_at	6.06e-12	1.43e-13	-2.27207	PDZD2
1552541_at	6.36e-12	1.5e-13	-1.73266	TAGAP
228708_at	6.44e-12	1.52e-13	-2.20068	RAB27B
232648_at	6.48e-12	1.53e-13	-1.6233	PSMA3
227026_at	6.53e-12	1.55e-13	-1.69698	MPHOSPH8
243561_at	6.58e-12	1.56e-13	-2.12477
239673_at	6.74e-12	1.6e-13	-2.59705
239788_at	6.74e-12	1.6e-13	-2.15403
205498_at	6.83e-12	1.62e-13	-3.53074	GHR
202686_s_at	6.91e-12	1.64e-13	-2.9194	AXL
1556250_at	7.06e-12	1.68e-13	-2.9204
202210_x_at	7.09e-12	1.69e-13	1.97281	GSK3A
226638_at	7.19e-12	1.72e-13	-2.03994	ARHGAP23
1554780_a_at	7.21e-12	1.72e-13	-1.9636	PHTF2
244679_at	7.3e-12	1.74e-13	-1.63258
244112_x_at	7.37e-12	1.76e-13	-2.53174
241018_at	7.44e-12	1.79e-13	-1.51987	TMEM59
231972_at	7.44e-12	1.79e-13	-2.09119
230211_at	7.48e-12	1.8e-13	-2.55346	TRIP11
204437_s_at	7.57e-12	1.82e-13	3.55397	FOLR1
241607_at	7.74e-12	1.86e-13	-1.67645	LOC730102
1568706_s_at	7.78e-12	1.87e-13	-1.5917	PP12719
209373_at	7.82e-12	1.88e-13	2.48082	MALL
217394_at	7.95e-12	1.92e-13	-3.34329
203953_s_at	8.01e-12	1.93e-13	3.25119	CLDN3
244669_at	8.1e-12	1.96e-13	-1.51414	SNORD50B
206845_s_at	8.12e-12	1.96e-13	1.72499	RNF40
217419_x_at	8.22e-12	1.99e-13	-1.95613	AGRN
234363_at	8.44e-12	2.05e-13	-1.62946	OR6B1
240270_x_at	8.45e-12	2.06e-13	2.35084
1555229_a_at	8.46e-12	2.06e-13	-2.05555	C1S
1554161_at	8.66e-12	2.11e-13	-2.10547	SLC25A27
1558557_at	8.74e-12	2.13e-13	-2.56038	C16orf62
237112_at	8.82e-12	2.16e-13	-2.31547
213817_at	8.84e-12	2.16e-13	-2.62165	IRAK3
235204_at	8.84e-12	2.16e-13	-1.80901	ENTPD7
242688_at	8.95e-12	2.19e-13	-1.54071
235591_at	8.98e-12	2.2e-13	-1.70705	SSTR1
209304_x_at	9e-12	2.21e-13	1.74925	GADD45B
1569180_at	9.09e-12	2.23e-13	-1.92717
205546_s_at	9.53e-12	2.34e-13	1.58869	TYK2
205727_at	9.53e-12	2.35e-13	-1.85232	TEP1
220141_at	9.8e-12	2.42e-13	3.0937	C11orf63
219389_at	9.98e-12	2.46e-13	2.69996	SUSD4
223062_s_at	1e-11	2.48e-13	2.99844	PSAT1
244271_at	1e-11	2.48e-13	-1.52809
240721_at	1e-11	2.48e-13	-1.6411
1553006_at	1.01e-11	2.49e-13	-1.52113	ADGRG4
242876_at	1.02e-11	2.53e-13	-2.80584	AKT3
224063_at	1.03e-11	2.56e-13	-1.53115	NLN
223265_at	1.04e-11	2.59e-13	2.62425	SH3BP5L
205236_x_at	1.05e-11	2.6e-13	3.26683	SOD3
240665_at	1.1e-11	2.74e-13	-1.95326
214414_x_at	1.1e-11	2.75e-13	-2.36077	HBA2
1562873_at	1.13e-11	2.82e-13	-1.9827	LOC101928818
238201_at	1.13e-11	2.82e-13	-1.52627	LOC105376975
225360_at	1.15e-11	2.87e-13	-1.85126	TRABD
224277_at	1.15e-11	2.88e-13	-1.99099	MOP-1
205110_s_at	1.15e-11	2.88e-13	-2.80257	FGF13
1554638_at	1.16e-11	2.92e-13	-1.67854	ZFYVE16
223395_at	1.18e-11	2.97e-13	-3.34504	ABI3BP
1566538_at	1.19e-11	2.99e-13	2.99363	MAGI1
1559426_at	1.21e-11	3.05e-13	2.397	SMURF1
1569238_a_at	1.24e-11	3.11e-13	-1.54643
234996_at	1.24e-11	3.13e-13	-3.542	CALCRL
215201_at	1.24e-11	3.13e-13	-1.51071	REPS1
207826_s_at	1.27e-11	3.21e-13	-2.66027	ID3
231719_at	1.3e-11	3.3e-13	2.2587	TOR1AIP2
202776_at	1.31e-11	3.33e-13	1.97618	DNTTIP2
209772_s_at	1.33e-11	3.37e-13	3.6931	CD24
239765_at	1.34e-11	3.39e-13	1.89402	CPEB3
233406_at	1.34e-11	3.4e-13	-1.91359
231197_at	1.35e-11	3.43e-13	-1.50438	PPP1R3F
227058_at	1.37e-11	3.48e-13	-2.68801	MEDAG
203764_at	1.39e-11	3.55e-13	3.00773	DLGAP5
228728_at	1.39e-11	3.55e-13	-2.48717	CPED1
239345_at	1.47e-11	3.76e-13	-1.91513	SLC19A3
238939_at	1.49e-11	3.81e-13	-1.53564	ADD1
236404_at	1.49e-11	3.82e-13	-2.02715
1552765_x_at	1.49e-11	3.83e-13	2.07129	TMEM67
227486_at	1.49e-11	3.83e-13	-2.08983	NT5E
222881_at	1.51e-11	3.87e-13	-2.17576	HPSE
232459_at	1.53e-11	3.93e-13	-1.92389
204780_s_at	1.55e-11	3.99e-13	-1.87894	FAS
228184_at	1.57e-11	4.05e-13	-1.93044	DISP1
209348_s_at	1.57e-11	4.06e-13	-3.12817	MAF
1556336_at	1.59e-11	4.12e-13	3.57918	LOC101928747
236237_at	1.63e-11	4.21e-13	-1.81074
214753_at	1.63e-11	4.23e-13	-1.63252	N4BP2L2
243933_at	1.65e-11	4.27e-13	-1.8572
1559548_at	1.65e-11	4.28e-13	-1.6049	ACVR2B
225645_at	1.67e-11	4.34e-13	3.30018	EHF
214660_at	1.73e-11	4.49e-13	-2.96552	ITGA1
204848_x_at	1.73e-11	4.5e-13	-2.46479	HBG2
237599_at	1.74e-11	4.53e-13	1.82045
217234_s_at	1.74e-11	4.54e-13	-2.58383	EZR
235561_at	1.75e-11	4.56e-13	-1.60118	TXNL1
237459_at	1.75e-11	4.57e-13	-1.71551
1558708_at	1.76e-11	4.59e-13	2.08978	NRXN1
228570_at	1.78e-11	4.64e-13	2.2916	BTBD11
240522_at	1.78e-11	4.65e-13	3.23533
241549_at	1.78e-11	4.65e-13	-1.54484
226018_at	1.79e-11	4.69e-13	-2.12448	MTURN
1559097_at	1.81e-11	4.76e-13	-1.83335	LINC01550
220037_s_at	1.84e-11	4.83e-13	-2.19432	LYVE1
221120_at	1.87e-11	4.92e-13	-1.67361
1569881_at	1.88e-11	4.94e-13	-2.10767	DRP2
217525_at	1.89e-11	4.96e-13	-2.41179	OLFML1
1562673_at	1.91e-11	5.02e-13	-2.0675
236191_at	1.93e-11	5.08e-13	-3.38423
1552592_at	1.94e-11	5.13e-13	-2.76429	MMP21
1566324_a_at	1.97e-11	5.2e-13	-1.60272	MAF
1555303_at	1.99e-11	5.26e-13	-1.69329
209584_x_at	2.1e-11	5.57e-13	-1.71792	APOBEC3C
241257_at	2.11e-11	5.59e-13	2.11667
121_at	2.12e-11	5.62e-13	2.26734	PAX8
1556907_at	2.12e-11	5.62e-13	2.2987	ZNF474
238113_at	2.13e-11	5.65e-13	-1.91221	SMIM2-AS1
235299_at	2.14e-11	5.69e-13	-2.59654	SLC41A2
237768_x_at	2.17e-11	5.78e-13	-1.67324
228480_at	2.21e-11	5.9e-13	-1.63967	VAPA
233342_at	2.22e-11	5.93e-13	-1.96003	LOC100134040
201563_at	2.23e-11	5.95e-13	2.01007	SORD
1565886_at	2.28e-11	6.11e-13	-1.67216
219059_s_at	2.32e-11	6.21e-13	-1.92773	LYVE1
209993_at	2.37e-11	6.34e-13	-2.10327	ABCB1
1567022_at	2.39e-11	6.39e-13	-1.91843	OR5AK4P
233030_at	2.39e-11	6.4e-13	2.889	PNPLA3
1568734_a_at	2.43e-11	6.51e-13	1.74661	HS1BP3
223119_s_at	2.46e-11	6.6e-13	-1.55621	USP47
240174_at	2.57e-11	6.91e-13	-1.61064
215687_x_at	2.62e-11	7.05e-13	3.61131	PLCB1
243316_x_at	2.66e-11	7.16e-13	-2.17931	VPS26A
218755_at	2.66e-11	7.19e-13	2.56023	KIF20A
210195_s_at	2.7e-11	7.29e-13	-1.80131	PSG1
226118_at	2.83e-11	7.66e-13	2.11646	CENPO
238712_at	2.9e-11	7.86e-13	-1.87547
1559249_at	2.96e-11	8.04e-13	-1.89369	ATXN1
212224_at	2.98e-11	8.1e-13	-2.92723	ALDH1A1
234287_at	3.01e-11	8.19e-13	1.63382
229461_x_at	3.04e-11	8.27e-13	-3.01201	NEGR1
210375_at	3.04e-11	8.27e-13	-3.58774	PTGER3
1555118_at	3.12e-11	8.5e-13	-2.97454	ENTPD3
218038_at	3.12e-11	8.51e-13	2.04081	ATP5SL
223381_at	3.17e-11	8.65e-13	1.64687	NUF2
218918_at	3.18e-11	8.69e-13	-2.03409	MAN1C1
228034_x_at	3.18e-11	8.71e-13	-1.60553	ALKBH5
220863_at	3.19e-11	8.73e-13	2.31828	MIP
215619_at	3.19e-11	8.73e-13	-2.05003
203304_at	3.19e-11	8.75e-13	-2.35506	BAMBI
217016_x_at	3.22e-11	8.83e-13	3.15647	TMEM212
1565661_x_at	3.23e-11	8.87e-13	3.86396	FUT6
244600_at	3.34e-11	9.21e-13	1.59868	LOC100996583
222221_x_at	3.35e-11	9.23e-13	-2.0972	EHD1
235288_at	3.42e-11	9.42e-13	-1.92207
1563241_at	3.44e-11	9.5e-13	-1.9562	LOC101927018
217220_at	3.52e-11	9.71e-13	-1.85842	LOC100287387
205979_at	3.52e-11	9.72e-13	4.60354	SCGB2A1
1554554_at	3.54e-11	9.81e-13	1.53333	CCDC57
238555_at	3.54e-11	9.82e-13	-1.73372
244264_at	3.56e-11	9.87e-13	1.57323	KLRG2
235264_at	3.58e-11	9.93e-13	-2.45886	HCFC2
1556653_at	3.58e-11	9.93e-13	-1.59227	ANKAR
229398_at	3.58e-11	9.95e-13	-2.16049	RAB18
235028_at	3.6e-11	1e-12	-1.91763
219957_at	3.65e-11	1.02e-12	-1.76635	RUFY2
1564690_at	3.69e-11	1.03e-12	-2.72639
1557665_at	3.71e-11	1.03e-12	2.34903
1566040_at	3.71e-11	1.04e-12	-2.48711
216775_at	3.79e-11	1.06e-12	-1.83031	USP53
1558489_at	3.81e-11	1.07e-12	-2.27264
240429_at	3.83e-11	1.07e-12	-2.02357	ZNF546
228068_at	3.89e-11	1.09e-12	2.01574	GOLGA7B
227395_at	3.89e-11	1.09e-12	-1.91851	TBCEL
214040_s_at	3.89e-11	1.09e-12	2.78351	GSN
222358_x_at	4.09e-11	1.15e-12	-1.79208
1561230_at	4.17e-11	1.17e-12	-3.86144
203556_at	4.18e-11	1.18e-12	2.07499	ZHX2
231945_at	4.18e-11	1.18e-12	2.15126	FILIP1
229773_at	4.23e-11	1.2e-12	-1.70541	SNAP23
223764_x_at	4.24e-11	1.2e-12	-1.53038	NIPSNAP3B
209642_at	4.26e-11	1.21e-12	2.55435	BUB1
230072_at	4.35e-11	1.23e-12	-1.65938	TBC1D15
232098_at	4.41e-11	1.25e-12	-2.35533	DST
1569608_x_at	4.44e-11	1.26e-12	-1.77742	LOC105379426
241692_at	4.49e-11	1.28e-12	-1.60615
234346_x_at	4.54e-11	1.29e-12	-1.58557
234334_s_at	4.54e-11	1.29e-12	2.19905	LAMB4
242277_at	4.68e-11	1.34e-12	-2.41282
239938_x_at	4.76e-11	1.36e-12	-3.02066
223635_s_at	4.82e-11	1.38e-12	2.41656	SSBP3
221845_s_at	5.01e-11	1.44e-12	3.77916	CLPB
228081_at	5.02e-11	1.44e-12	-1.50442	CCNG2
1559760_at	5.09e-11	1.46e-12	-1.57766	LOC401220
240314_at	5.18e-11	1.49e-12	-1.83955
227289_at	5.18e-11	1.49e-12	-2.13458	PCDH17
225817_at	5.22e-11	1.5e-12	-2.28083	LOC101930349
242215_at	5.26e-11	1.51e-12	-1.54615	LOC102725345
1563007_at	5.33e-11	1.54e-12	-1.74904	LOC101929241
208142_at	5.36e-11	1.55e-12	-1.7543	EDDM3A
244447_at	5.43e-11	1.57e-12	-1.89063
219093_at	5.49e-11	1.59e-12	-2.75729	PID1
203623_at	5.57e-11	1.62e-12	1.91469	PLXNA3
1555564_a_at	5.57e-11	1.62e-12	-2.43083	CFI
206962_x_at	5.67e-11	1.65e-12	3.75256
201510_at	5.76e-11	1.68e-12	2.30264	ELF3
207131_x_at	5.88e-11	1.71e-12	3.19583	GGT2
235803_at	5.91e-11	1.72e-12	-2.78667
207382_at	5.99e-11	1.75e-12	1.95774	TP63
209168_at	6.02e-11	1.76e-12	2.2767	GPM6B
231192_at	6.2e-11	1.81e-12	4.52869	LPAR3
218933_at	6.23e-11	1.82e-12	1.54239	SPATA5L1
210230_at	6.23e-11	1.83e-12	-1.63564
238886_at	6.29e-11	1.84e-12	-1.56644	TMED10
1565863_at	6.33e-11	1.86e-12	-1.53684
236432_at	6.34e-11	1.86e-12	-1.65942
1558444_at	6.46e-11	1.9e-12	1.52613
227576_at	6.47e-11	1.91e-12	-1.74909
220088_at	6.53e-11	1.92e-12	-2.98232	C5AR1
203154_s_at	6.53e-11	1.92e-12	2.78339	PAK4
1560087_a_at	6.56e-11	1.93e-12	-2.2488
221407_at	6.61e-11	1.95e-12	1.50284	GJD2
236548_at	6.61e-11	1.95e-12	-2.79862	GIPC2
1566884_at	6.62e-11	1.96e-12	2.05788
1565743_at	6.68e-11	1.98e-12	-1.63884	N4BP2L2
226875_at	6.73e-11	1.99e-12	-2.76177	DOCK11
231227_at	6.74e-11	2e-12	-2.86816
213445_at	6.78e-11	2.01e-12	-2.07397	ZC3H3
225687_at	6.83e-11	2.03e-12	2.82099	FAM83D
232980_at	6.84e-11	2.03e-12	-2.13709	LMBRD1
205813_s_at	6.95e-11	2.07e-12	2.47418	MAT1A
208641_s_at	7.01e-11	2.09e-12	1.70359	RAC1
213371_at	7.02e-11	2.1e-12	-2.10436	LDB3
232805_at	7.04e-11	2.1e-12	-1.92854
1558409_at	7.04e-11	2.1e-12	-1.67753
1553163_at	7.08e-11	2.12e-12	2.20039	ADPRHL1
238864_at	7.08e-11	2.12e-12	2.26319	VWA3A
230333_at	7.17e-11	2.15e-12	-2.39703
230976_at	7.42e-11	2.23e-12	2.25058	AK8
242480_at	7.57e-11	2.28e-12	-1.5764
231471_at	7.59e-11	2.28e-12	-1.79154
206834_at	7.63e-11	2.3e-12	-2.94786	HBD
208933_s_at	7.75e-11	2.34e-12	-2.56705	LGALS8
220219_s_at	7.77e-11	2.34e-12	-1.70978	LRRC37A2
208550_x_at	7.92e-11	2.39e-12	-1.58072	KCNG2
232905_at	8.14e-11	2.46e-12	-2.74212	GTF2H5
242602_x_at	8.22e-11	2.49e-12	1.55334	ZNF254
202158_s_at	8.24e-11	2.49e-12	-2.02656	CELF2
1563511_at	8.58e-11	2.61e-12	2.59284	DKFZp451B082
204822_at	8.58e-11	2.61e-12	2.83576	TTK
1560721_at	8.63e-11	2.62e-12	-2.39814
208621_s_at	8.63e-11	2.62e-12	-1.90278	EZR
213238_at	8.78e-11	2.68e-12	-2.19565	ATP10D
229160_at	8.79e-11	2.68e-12	-3.71891	MUM1L1
207267_s_at	9.08e-11	2.77e-12	-1.94952	RIPPLY3
215385_at	9.21e-11	2.82e-12	-1.84306
1560823_at	9.27e-11	2.84e-12	1.99655	LOC340017
1562313_at	9.34e-11	2.86e-12	1.64248	BCORP1
223075_s_at	9.45e-11	2.9e-12	2.81702	AIF1L
1553045_at	9.46e-11	2.9e-12	-1.5078	WNT9A
208120_x_at	9.64e-11	2.97e-12	2.26116	FKSG49
1552477_a_at	9.65e-11	2.97e-12	2.46499	IRF6
207078_at	9.73e-11	3e-12	-1.95964	MED6
238667_at	9.75e-11	3e-12	3.60371
205255_x_at	9.82e-11	3.03e-12	1.75158	TCF7
204033_at	9.96e-11	3.08e-12	2.21539	TRIP13
244464_at	9.99e-11	3.09e-12	2.97287
214725_at	9.99e-11	3.09e-12	-3.49166	SBSPON
208906_at	1.01e-10	3.14e-12	1.68271	HNRNPUL2-BSCL2
235570_at	1.01e-10	3.14e-12	-2.09206	RBMS3
1559645_at	1.02e-10	3.15e-12	-2.58858	LINC00184
1564315_at	1.03e-10	3.21e-12	-2.09521	C8orf49
33646_g_at	1.03e-10	3.21e-12	-1.68527	GM2A
234621_at	1.04e-10	3.24e-12	-2.16603
235127_at	1.05e-10	3.26e-12	2.50196	PMP2
209172_s_at	1.05e-10	3.27e-12	2.9317	CENPF
1565628_at	1.08e-10	3.37e-12	1.53389	LRRK1
219020_at	1.08e-10	3.38e-12	1.76896	HS1BP3
232244_at	1.08e-10	3.38e-12	2.99662	KIAA1161
1557292_a_at	1.13e-10	3.54e-12	-1.55311	MCOLN3
201333_s_at	1.15e-10	3.59e-12	2.67622	ARHGEF12
1553247_a_at	1.15e-10	3.59e-12	-2.53372	ZNF709
206900_x_at	1.16e-10	3.65e-12	2.53966	ZNF253
244726_at	1.17e-10	3.66e-12	-1.6108
221933_at	1.17e-10	3.68e-12	-2.01232	NLGN4X
243792_x_at	1.18e-10	3.72e-12	-3.37149	PTPN13
201361_at	1.2e-10	3.78e-12	-1.61547	TMEM109
1555308_at	1.21e-10	3.81e-12	2.87743	CARD14
213609_s_at	1.21e-10	3.81e-12	-1.51476	SEZ6L
1554542_at	1.22e-10	3.84e-12	-1.65024	SLC25A48
242001_at	1.23e-10	3.87e-12	-1.58622
1553069_at	1.23e-10	3.9e-12	2.3954
1553139_s_at	1.28e-10	4.05e-12	-1.83572	PLXNA3
237648_x_at	1.3e-10	4.12e-12	-2.52549
236118_at	1.3e-10	4.11e-12	-1.81421	GATA6-AS1
218542_at	1.31e-10	4.15e-12	2.97779	CEP55
233420_at	1.33e-10	4.23e-12	-1.52123
218662_s_at	1.35e-10	4.31e-12	2.45108	NCAPG
228854_at	1.35e-10	4.31e-12	-2.24362
223753_s_at	1.35e-10	4.31e-12	-2.52135	CFC1B
235737_at	1.36e-10	4.33e-12	-1.71544	TSLP
213647_at	1.36e-10	4.35e-12	1.82739	DNA2
228598_at	1.38e-10	4.41e-12	-4.50258	DPP10
229787_s_at	1.38e-10	4.43e-12	-2.05047	OGT
217177_s_at	1.39e-10	4.45e-12	2.1975	PTPRB
219498_s_at	1.4e-10	4.49e-12	1.64716	BCL11A
208772_at	1.41e-10	4.53e-12	-1.72431	ANKHD1-EIF4EBP3
219215_s_at	1.41e-10	4.53e-12	1.85912	SLC39A4
205158_at	1.42e-10	4.57e-12	-2.35504	RNASE4
1556821_x_at	1.43e-10	4.61e-12	-1.55277	DLEU2
243558_at	1.44e-10	4.62e-12	-1.90531
219981_x_at	1.44e-10	4.63e-12	-1.71741	ZNF587
219738_s_at	1.52e-10	4.91e-12	-2.78295	PCDH9
228891_at	1.53e-10	4.94e-12	-1.87385	SEMA4D
240114_s_at	1.57e-10	5.08e-12	2.08089	TMEM174
206167_s_at	1.57e-10	5.1e-12	-2.98975	ARHGAP6
216677_at	1.58e-10	5.14e-12	3.07535	ZNF154
229400_at	1.59e-10	5.15e-12	-1.76883	HOXD10
214184_at	1.59e-10	5.17e-12	-2.22482	NPFF
206064_s_at	1.59e-10	5.18e-12	2.20625	PPIL2
236000_s_at	1.6e-10	5.2e-12	-1.99977
222173_s_at	1.63e-10	5.32e-12	-2.43881	TBC1D2
205383_s_at	1.63e-10	5.33e-12	-1.96414	ZBTB20
223748_at	1.64e-10	5.35e-12	2.878	SLC4A11
227069_at	1.66e-10	5.42e-12	2.00709	CUX1
233251_at	1.66e-10	5.43e-12	-1.90033	STRBP
210802_s_at	1.67e-10	5.45e-12	-2.33767	DIMT1
230572_at	1.7e-10	5.55e-12	2.16974	WWC2-AS2
201294_s_at	1.7e-10	5.55e-12	-2.01111	WSB1
237214_at	1.73e-10	5.67e-12	-1.96904	TFRC
205568_at	1.75e-10	5.73e-12	-2.7247	AQP9
1567374_at	1.75e-10	5.75e-12	-2.18963
233710_at	1.77e-10	5.82e-12	1.95387
223366_at	1.8e-10	5.93e-12	1.66015	ZNF704
240458_at	1.8e-10	5.94e-12	-1.6749
230398_at	1.8e-10	5.94e-12	2.5474	TNS4
209502_s_at	1.81e-10	5.97e-12	-1.65426	BAIAP2
226334_s_at	1.81e-10	5.98e-12	-1.68182	AHSA2
244270_at	1.82e-10	6e-12	-2.3576	LOC102723809
209169_at	1.82e-10	6.01e-12	1.85126	GPM6B
237748_at	1.83e-10	6.03e-12	2.68935	SCGB2B2
227035_x_at	1.88e-10	6.21e-12	-1.93773	RP9P
210739_x_at	1.88e-10	6.24e-12	-2.04198	SLC4A4
220432_s_at	1.89e-10	6.26e-12	-2.53175	CYP39A1
233955_x_at	1.91e-10	6.32e-12	1.71623	CXXC5
1552585_s_at	1.91e-10	6.33e-12	2.29379	GTF2A1L
239250_at	1.91e-10	6.35e-12	-2.36834	ZNF542P
236395_at	1.93e-10	6.4e-12	-2.1902
207518_at	1.94e-10	6.44e-12	-1.50686	DGKE
222682_s_at	1.95e-10	6.48e-12	-1.88061	FAM114A2
1569616_at	1.95e-10	6.51e-12	2.47676	GMNC
236978_at	1.96e-10	6.53e-12	-1.77094
228744_at	1.99e-10	6.64e-12	-2.15866	HAUS2
242611_at	2.02e-10	6.75e-12	3.21851
234632_x_at	2.03e-10	6.77e-12	-2.30741
239351_at	2.05e-10	6.87e-12	-1.68251	FKBP3
228123_s_at	2.05e-10	6.87e-12	1.60787	ABHD12
235306_at	2.07e-10	6.96e-12	-1.93266	GIMAP8
214046_at	2.1e-10	7.09e-12	-1.92351	FUT9
219121_s_at	2.13e-10	7.19e-12	1.79828	ESRP1
224056_at	2.13e-10	7.21e-12	-1.74845
226140_s_at	2.15e-10	7.28e-12	-2.20278	OTUD1
236953_s_at	2.15e-10	7.29e-12	-1.67486	NHLRC3
203799_at	2.16e-10	7.34e-12	-2.44761	LY75-CD302
216109_at	2.17e-10	7.35e-12	-1.91572	MED13L
234036_x_at	2.17e-10	7.38e-12	-2.07851
230776_at	2.18e-10	7.4e-12	2.15003	RNF157-AS1
211682_x_at	2.22e-10	7.55e-12	2.47325	UGT2B28
206638_at	2.28e-10	7.75e-12	-1.84627	HTR2B
214041_x_at	2.29e-10	7.81e-12	-1.87834	RPL37A
227084_at	2.32e-10	7.92e-12	-2.03529	DTNA
238706_at	2.41e-10	8.23e-12	-1.71515	PAPD4
227485_at	2.43e-10	8.28e-12	-1.57797	INTS6L
243431_at	2.47e-10	8.44e-12	-1.80926
222308_x_at	2.47e-10	8.46e-12	-1.84463
215213_at	2.48e-10	8.48e-12	-2.08912	NUP54
231498_at	2.51e-10	8.59e-12	-1.94243
244505_at	2.51e-10	8.6e-12	-1.7857	LOC102724537
210247_at	2.52e-10	8.62e-12	1.75917	SYN2
223603_at	2.53e-10	8.67e-12	-1.885	RNF112
213745_at	2.57e-10	8.81e-12	-2.94072	ATRNL1
232105_at	2.57e-10	8.84e-12	2.37677	BLACAT1
242340_at	2.57e-10	8.85e-12	-2.76492
218585_s_at	2.61e-10	8.97e-12	2.47193	DTL
1564945_at	2.62e-10	9e-12	2.22076	TBX20
1554379_a_at	2.66e-10	9.16e-12	1.69407	TP73
215304_at	2.66e-10	9.17e-12	-1.91661
241583_x_at	2.69e-10	9.29e-12	-2.41114
202156_s_at	2.7e-10	9.31e-12	-2.49435	CELF2
239014_at	2.73e-10	9.44e-12	-2.09365	CCAR1
210407_at	2.73e-10	9.45e-12	-1.79034	PPM1A
220181_x_at	2.76e-10	9.54e-12	1.80226	SLC30A5
1560625_s_at	2.83e-10	9.81e-12	2.14918	CATIP-AS1
204337_at	2.84e-10	9.83e-12	-2.38945	RGS4
210215_at	2.85e-10	9.89e-12	-1.55762	TFR2
203744_at	2.86e-10	9.91e-12	2.47086	HMGB3
215711_s_at	2.88e-10	1e-11	-1.52538	WEE1
204010_s_at	2.92e-10	1.01e-11	-1.72443	KRAS
231274_s_at	2.94e-10	1.02e-11	-1.92156
224018_s_at	2.96e-10	1.03e-11	-2.01516	SCD5
235759_at	2.97e-10	1.03e-11	-2.01528
1569181_x_at	3.03e-10	1.06e-11	-1.9923
1555820_a_at	3.03e-10	1.06e-11	2.55182	MKS1
1561059_a_at	3.05e-10	1.07e-11	-2.18464	LINC00691
218449_at	3.05e-10	1.07e-11	-2.16996	UFSP2
233364_s_at	3.06e-10	1.07e-11	-2.68877
228793_at	3.1e-10	1.09e-11	-1.57815	JMJD1C
201843_s_at	3.14e-10	1.1e-11	-4.42294	EFEMP1
202966_at	3.16e-10	1.11e-11	-1.50217	CAPN6
224753_at	3.33e-10	1.17e-11	2.24891	CDCA5
206954_at	3.39e-10	1.19e-11	-1.83314	WT1-AS
218355_at	3.43e-10	1.21e-11	2.2793	KIF4A
1556055_at	3.44e-10	1.21e-11	-2.33847
223620_at	3.52e-10	1.24e-11	-2.15152	GPR34
216210_x_at	3.55e-10	1.25e-11	1.80739	TRIOBP
1563130_a_at	3.56e-10	1.26e-11	-1.78819
239764_at	3.58e-10	1.26e-11	-1.92014	ITPR1-AS1
226448_at	3.65e-10	1.29e-11	-1.97313	MIR1182
234785_at	3.68e-10	1.3e-11	3.33916
243145_at	3.68e-10	1.3e-11	2.53595
238735_at	3.7e-10	1.31e-11	-1.81267
213438_at	3.73e-10	1.32e-11	-1.93955	NFASC
242121_at	3.73e-10	1.32e-11	-1.69769	FTX
205334_at	3.82e-10	1.35e-11	3.24177	S100A1
216000_at	3.82e-10	1.36e-11	-1.70577
216074_x_at	3.87e-10	1.37e-11	1.80516	WWC1
239272_at	3.92e-10	1.39e-11	-2.01349	MMP28
1555612_s_at	4e-10	1.42e-11	2.68064	G6PC
212576_at	4.08e-10	1.45e-11	-1.63155	MGRN1
217691_x_at	4.08e-10	1.46e-11	1.89117	MIR6787
1559054_a_at	4.19e-10	1.5e-11	-1.82229
242562_at	4.3e-10	1.54e-11	-1.58904
217436_x_at	4.3e-10	1.54e-11	1.78596	HLA-J
233136_at	4.36e-10	1.57e-11	-2.96609	PABPC5
222355_at	4.4e-10	1.58e-11	3.78736
1554007_at	4.42e-10	1.59e-11	-3.04156
223402_at	4.42e-10	1.59e-11	1.90737	DUSP23
209447_at	4.42e-10	1.59e-11	-1.98701	SYNE1
210004_at	4.43e-10	1.6e-11	-1.8025	OLR1
204095_s_at	4.55e-10	1.64e-11	2.22751	ELL
230307_at	4.63e-10	1.67e-11	-1.97295	SLC25A21-AS1
201279_s_at	4.66e-10	1.68e-11	-1.62428	LOC101926921
1569698_s_at	4.66e-10	1.69e-11	1.59609	KIZ-AS1
1554418_s_at	4.8e-10	1.74e-11	-1.54885	SPOCK3
232787_at	4.84e-10	1.75e-11	-1.85317	HELZ2
215793_at	4.85e-10	1.76e-11	1.53574	MTMR7
203172_at	4.85e-10	1.76e-11	2.48261	FXR2
243664_at	5.03e-10	1.83e-11	-1.68416	TXNL1
201250_s_at	5.07e-10	1.84e-11	2.19463	SLC2A1
215628_x_at	5.09e-10	1.85e-11	-1.65758
220074_at	5.13e-10	1.87e-11	-1.63909	CDHR5
243963_at	5.18e-10	1.89e-11	-1.69281
208079_s_at	5.18e-10	1.89e-11	1.97922	AURKA
242337_at	5.21e-10	1.9e-11	-1.58882
240271_at	5.31e-10	1.94e-11	-1.50679
201839_s_at	5.31e-10	1.94e-11	2.60766	EPCAM
213068_at	5.39e-10	1.97e-11	-2.29587	DPT
227177_at	5.39e-10	1.97e-11	1.76649	CORO2A
222457_s_at	5.4e-10	1.98e-11	-2.06521	LIMA1
211101_x_at	5.41e-10	1.99e-11	-1.66029	LILRA2
1554455_at	5.47e-10	2.01e-11	-1.74254	LINS1
212070_at	5.49e-10	2.02e-11	1.87364	ADGRG1
228528_at	5.5e-10	2.02e-11	-2.16709	MIR29C
214416_at	5.52e-10	2.03e-11	-1.71463
218103_at	5.57e-10	2.05e-11	2.08821	FTSJ3
209470_s_at	5.63e-10	2.07e-11	-3.67054	GPM6A
220254_at	5.63e-10	2.07e-11	-1.60772	LRP12
235847_at	5.72e-10	2.11e-11	-1.58078
233557_s_at	5.74e-10	2.12e-11	3.21269	MON1B
1569322_at	5.8e-10	2.14e-11	-2.12435	LINC00857
1570645_at	5.85e-10	2.16e-11	-1.98915
222996_s_at	5.88e-10	2.18e-11	1.69637	CXXC5
1556938_a_at	5.89e-10	2.18e-11	3.48796
203358_s_at	5.98e-10	2.22e-11	1.69677	EZH2
222717_at	6.05e-10	2.25e-11	-2.5078	SDPR
238852_at	6.06e-10	2.25e-11	-2.77015	PRRX1
227512_at	6.26e-10	2.33e-11	1.53165	MEX3A
203729_at	6.34e-10	2.37e-11	-2.3973	EMP3
230135_at	6.43e-10	2.4e-11	-1.5804	HHIP
213939_s_at	6.54e-10	2.44e-11	-1.93076	RUFY3
219368_at	6.55e-10	2.45e-11	-2.35605	NAP1L2
242041_at	6.75e-10	2.53e-11	3.10083	CSPP1
228507_at	6.76e-10	2.54e-11	2.34306	PDE3A
1563327_a_at	6.85e-10	2.58e-11	2.29903	LINC01545
229592_at	6.89e-10	2.59e-11	2.60727	LINC01569
226834_at	7.16e-10	2.7e-11	-2.51301	CLMP
226157_at	7.25e-10	2.74e-11	-1.76941	TFDP2
1553594_a_at	7.3e-10	2.76e-11	-1.83001	INSL3
207139_at	7.59e-10	2.87e-11	2.69633	ATP4A
238749_at	7.62e-10	2.89e-11	1.56482
222908_at	7.67e-10	2.91e-11	-1.5257	PIEZO2
1570140_at	7.67e-10	2.91e-11	2.86342	LOC102725207
204618_s_at	7.84e-10	2.98e-11	1.9001	GABPB1
232541_at	7.85e-10	2.98e-11	-1.65433
225485_at	7.85e-10	2.99e-11	1.69289	CEP41
207868_at	7.89e-10	3e-11	1.67048	CHRNA2
219574_at	8.01e-10	3.05e-11	-1.75085	MARCH1
1559529_at	8.02e-10	3.06e-11	-1.83391	PTK2
239735_at	8.07e-10	3.08e-11	-2.23806
232618_at	8.21e-10	3.13e-11	-3.39827	TXLNGY
235057_at	8.21e-10	3.13e-11	-1.74843	ITCH
203022_at	8.25e-10	3.15e-11	1.56744	RNASEH2A
1553171_x_at	8.27e-10	3.16e-11	-1.96299	LRRN4
204846_at	8.29e-10	3.17e-11	3.03842	CP
241315_at	8.35e-10	3.19e-11	2.35739
1553356_at	8.48e-10	3.25e-11	-1.71653
205656_at	8.5e-10	3.26e-11	-1.61245	PCDH17
236524_at	8.52e-10	3.26e-11	-1.9229
220814_at	8.52e-10	3.27e-11	-1.98502	SLC30A6
204444_at	8.58e-10	3.3e-11	2.36612	KIF11
232431_at	8.76e-10	3.37e-11	-2.15506	NR3C1
242751_at	8.89e-10	3.43e-11	-1.63463
236494_x_at	8.96e-10	3.46e-11	-1.95876
205407_at	8.96e-10	3.46e-11	-2.87138	RECK
216836_s_at	8.97e-10	3.46e-11	1.55903	ERBB2
235834_at	9.14e-10	3.53e-11	-1.7118	CALD1
206910_x_at	9.26e-10	3.59e-11	-2.37602	CFHR2
208625_s_at	9.37e-10	3.63e-11	2.29986	EIF4G1
236245_at	9.37e-10	3.63e-11	-1.55714	ODF3L1
234896_at	9.41e-10	3.65e-11	2.46959
239579_at	9.65e-10	3.75e-11	2.98281	EPHX4
222164_at	9.66e-10	3.75e-11	-1.81209	FGFR1
242280_x_at	9.71e-10	3.78e-11	-2.06369	CPEB4
227461_at	9.83e-10	3.83e-11	2.26327	STON2
203755_at	9.84e-10	3.84e-11	2.63409	BUB1B
240336_at	9.89e-10	3.86e-11	-1.62518	HBM
233599_at	1e-09	3.92e-11	-1.86471	LOC728061
227083_at	1.02e-09	3.99e-11	-1.85302	B3GLCT
220465_at	1.02e-09	4e-11	1.9962	CEBPA-AS1
225160_x_at	1.03e-09	4.04e-11	2.25634	MDM2
235289_at	1.05e-09	4.12e-11	-2.07642	EIF5A2
231702_at	1.05e-09	4.13e-11	3.01126	TDO2
1569270_at	1.06e-09	4.14e-11	1.79193	LOC100134368
1563586_at	1.06e-09	4.16e-11	-1.73534	LOC401324
219522_at	1.07e-09	4.21e-11	1.79854	FJX1
210895_s_at	1.08e-09	4.23e-11	-1.97746	CD86
1553693_s_at	1.09e-09	4.29e-11	-1.56541	CBR4
243138_at	1.1e-09	4.33e-11	2.16392
237928_at	1.12e-09	4.4e-11	-1.97986
205141_at	1.12e-09	4.43e-11	-1.77542	ANG
1557558_s_at	1.12e-09	4.44e-11	2.26053	MATN1-AS1
232687_at	1.16e-09	4.56e-11	2.69603	GPRIN3
204825_at	1.16e-09	4.57e-11	2.5769	MELK
242344_at	1.16e-09	4.57e-11	-2.08325	GABRB2
1565780_at	1.16e-09	4.6e-11	-1.90852	ABCA8
224034_at	1.23e-09	4.88e-11	2.14476
224339_s_at	1.26e-09	5.03e-11	-1.61975	ANGPTL1
203649_s_at	1.28e-09	5.12e-11	-1.85872	PLA2G2A
1555717_at	1.31e-09	5.25e-11	-3.44796
219871_at	1.3e-09	5.18e-11	-1.90696	KLF3-AS1
230741_at	1.3e-09	5.19e-11	-2.10428	P2RX7
223573_s_at	1.31e-09	5.22e-11	-2.09873	PPP2R2C
1562240_at	1.32e-09	5.3e-11	-2.2751	PLXNA4
1566722_a_at	1.32e-09	5.3e-11	-1.54013	SVEP1
233480_at	1.34e-09	5.37e-11	-2.17434	TMEM43
231391_at	1.34e-09	5.4e-11	-1.52749	CTXN3
207770_x_at	1.35e-09	5.43e-11	1.51311	CSH2
202954_at	1.36e-09	5.49e-11	2.026	UBE2C
224428_s_at	1.4e-09	5.64e-11	2.29775	CDCA7
237690_at	1.4e-09	5.64e-11	-3.80475	ADGRF4
223800_s_at	1.4e-09	5.65e-11	3.22742	LIMS4
240815_at	1.42e-09	5.74e-11	-2.27466
1562657_a_at	1.43e-09	5.76e-11	2.11632	C10orf90
1557515_at	1.43e-09	5.76e-11	1.75551
231904_at	1.44e-09	5.84e-11	-1.63506	U2AF1
1553374_at	1.46e-09	5.92e-11	-3.90961	PRO2949
220027_s_at	1.48e-09	5.99e-11	-2.72162	RASIP1
239859_x_at	1.5e-09	6.08e-11	-1.81591	ATP5S
202575_at	1.52e-09	6.16e-11	2.60305	CRABP2
210546_x_at	1.53e-09	6.21e-11	3.69448	CTAG1A
213693_s_at	1.54e-09	6.28e-11	2.41826	MUC1
232744_x_at	1.58e-09	6.44e-11	-1.59362
224424_x_at	1.59e-09	6.48e-11	1.94792	ACTR3BP2
231513_at	1.59e-09	6.5e-11	-2.51232
214829_at	1.62e-09	6.64e-11	-2.30455	AASS
220497_at	1.63e-09	6.69e-11	-1.77568	ZNF214
229078_s_at	1.64e-09	6.7e-11	-1.50911	GPALPP1
220066_at	1.65e-09	6.74e-11	2.07966	NOD2
219898_at	1.65e-09	6.77e-11	-2.00398	GPR85
205529_s_at	1.67e-09	6.87e-11	-2.45472	RUNX1T1
219263_at	1.69e-09	6.96e-11	-4.00396	RNF128
209469_at	1.7e-09	7.02e-11	-4.08675	GPM6A
1559689_a_at	1.7e-09	7.02e-11	-1.57522	GRAPL
240596_at	1.71e-09	7.07e-11	-1.6652
225770_at	1.73e-09	7.15e-11	-1.5136	RSPRY1
220364_at	1.75e-09	7.24e-11	-1.62681	EPB41L4A-AS2
237474_at	1.81e-09	7.51e-11	2.14123
210561_s_at	1.83e-09	7.59e-11	-1.74346	WSB1
205281_s_at	1.84e-09	7.64e-11	-1.84055	PIGA
234268_at	1.86e-09	7.74e-11	3.95694	SLC2A13
215710_at	1.95e-09	8.09e-11	2.14362	ST3GAL4
1559471_s_at	1.97e-09	8.2e-11	2.23681	D21S2088E
1555779_a_at	1.99e-09	8.29e-11	-1.99409	CD79A
237780_at	2e-09	8.34e-11	-1.54898
243557_at	2e-09	8.37e-11	-1.58081
219990_at	2e-09	8.38e-11	2.21078	E2F8
231267_at	2.04e-09	8.54e-11	2.52878	FAM163A
221008_s_at	2.05e-09	8.59e-11	-1.70108	ETNPPL
239258_at	2.11e-09	8.83e-11	-1.50183
1563386_at	2.15e-09	9.01e-11	-1.59584
1559410_at	2.15e-09	9.01e-11	-1.58884
230883_at	2.15e-09	9.03e-11	-2.58764	NXPH2
238133_at	2.2e-09	9.28e-11	-1.52637
209699_x_at	2.26e-09	9.55e-11	-2.34285	LOC101930400
211470_s_at	2.26e-09	9.56e-11	2.90383	SULT1C2
219563_at	2.29e-09	9.67e-11	-2.13177	SYNE3
225219_at	2.31e-09	9.77e-11	-1.85105	SMAD5
226402_at	2.33e-09	9.86e-11	-2.6362	CYP2U1
204962_s_at	2.36e-09	9.99e-11	2.5176	SLC35F6
217244_at	2.37e-09	1.01e-10	3.25001
205747_at	2.39e-09	1.01e-10	-1.599	CBLN1
215689_s_at	2.41e-09	1.02e-10	2.53752	SHBG
241639_at	2.44e-09	1.04e-10	3.0804
1559360_at	2.45e-09	1.04e-10	-1.56035
1566178_x_at	2.48e-09	1.06e-10	-1.77577
232118_at	2.51e-09	1.07e-10	-1.90127
205751_at	2.58e-09	1.1e-10	-1.61715	SH3GL2
1556004_at	2.59e-09	1.11e-10	2.15962	LOC101928817
218741_at	2.59e-09	1.11e-10	1.95188	CENPM
227209_at	2.59e-09	1.11e-10	-2.00581	CNTN1
1559060_a_at	2.62e-09	1.12e-10	-1.73362	FNIP1
220664_at	2.62e-09	1.12e-10	-1.92701	SPRR2C
235493_at	2.62e-09	1.13e-10	-1.92197
240165_at	2.65e-09	1.14e-10	-1.64002
229254_at	2.66e-09	1.14e-10	-1.8685	MFSD4A
241885_at	2.67e-09	1.15e-10	-1.65575
202936_s_at	2.69e-09	1.16e-10	2.56615	SOX9
239214_at	2.7e-09	1.16e-10	-1.95536	LOC100130458
234032_at	2.7e-09	1.16e-10	-1.51535
237205_at	2.7e-09	1.17e-10	-1.70399	LINC00238
227759_at	2.71e-09	1.17e-10	1.67495	PCSK9
243238_at	2.71e-09	1.17e-10	1.96003	PYGB
210355_at	2.71e-09	1.17e-10	-2.94872	PTHLH
222677_x_at	2.73e-09	1.18e-10	-1.54691	AURKAIP1
222378_at	2.73e-09	1.18e-10	-1.5095
214469_at	2.74e-09	1.19e-10	2.14101	HIST1H2AE
204749_at	2.77e-09	1.2e-10	-3.0133	NAP1L3
233596_at	2.8e-09	1.21e-10	-1.56567
1552797_s_at	2.81e-09	1.22e-10	2.02068	PROM2
216427_at	2.83e-09	1.23e-10	-1.57504	TMEM92-AS1
212607_at	2.83e-09	1.23e-10	-2.65394	AKT3
234266_at	2.9e-09	1.26e-10	3.29161
242302_at	3.04e-09	1.32e-10	1.54172	PDS5B
219970_at	3.07e-09	1.34e-10	-2.78305	GIPC2
221602_s_at	3.09e-09	1.35e-10	2.17998	FCMR
212816_s_at	3.14e-09	1.37e-10	2.04456	CBS
216132_at	3.16e-09	1.38e-10	-1.6036
211756_at	3.17e-09	1.39e-10	-1.92081	PTHLH
1568126_at	3.24e-09	1.42e-10	-1.67988	ANXA2
229895_s_at	3.25e-09	1.43e-10	2.22928
204200_s_at	3.29e-09	1.44e-10	-2.29586	PDGFB
242042_s_at	3.4e-09	1.5e-10	1.84632	HAGLR
1557353_at	3.4e-09	1.5e-10	2.33555
1552910_at	3.41e-09	1.5e-10	-2.52803	SIGLEC11
1569933_at	3.41e-09	1.51e-10	1.70712
235209_at	3.41e-09	1.51e-10	-2.698	SBSPON
212949_at	3.45e-09	1.52e-10	1.80855	NCAPH
238804_at	3.51e-09	1.55e-10	1.74422
1559214_at	3.54e-09	1.57e-10	-2.19371	FBXO22
220914_at	3.55e-09	1.57e-10	-1.81562
230264_s_at	3.55e-09	1.57e-10	-1.86926	AP1S2
232425_at	3.59e-09	1.59e-10	-1.61941	SNX25
212807_s_at	3.6e-09	1.59e-10	2.0706	SORT1
244455_at	3.64e-09	1.61e-10	-2.45511	KCNT2
206239_s_at	3.7e-09	1.64e-10	1.6468	SPINK1
209552_at	3.7e-09	1.65e-10	1.81677	PAX8
212886_at	3.72e-09	1.65e-10	-2.09255	CCDC69
234084_x_at	3.72e-09	1.66e-10	-1.9041
225846_at	3.73e-09	1.66e-10	2.44551	ESRP1
220582_at	3.76e-09	1.68e-10	-1.6465
239723_at	3.82e-09	1.7e-10	-2.11178
236862_at	3.83e-09	1.71e-10	-2.10582	GOPC
207176_s_at	3.85e-09	1.72e-10	1.9981	CD80
223041_at	3.85e-09	1.72e-10	-2.10556	CD99L2
1558459_s_at	3.86e-09	1.72e-10	-1.95121	LOC101928623
215974_at	3.87e-09	1.73e-10	2.66605	HCG4B
202455_at	3.89e-09	1.74e-10	-1.54775	HDAC5
1562044_at	3.91e-09	1.75e-10	2.80803	LOC101928580
203980_at	3.93e-09	1.76e-10	-2.73499	FABP4
204554_at	3.94e-09	1.76e-10	-1.55924	PPP1R3D
1565581_at	4.05e-09	1.82e-10	1.64317
238356_at	4.05e-09	1.82e-10	-1.78269	DOCK11
223535_at	4.11e-09	1.84e-10	-2.20761	NUDT12
230624_at	4.17e-09	1.87e-10	-1.92232	SLC25A27
217424_at	4.19e-09	1.88e-10	2.23427
220156_at	4.24e-09	1.91e-10	2.21094	EFCAB1
1556332_at	4.27e-09	1.92e-10	1.56279
238649_at	4.32e-09	1.94e-10	-2.56506	PITPNC1
232587_at	4.34e-09	1.96e-10	2.21075	EML4
205593_s_at	4.36e-09	1.97e-10	1.65766	PDE9A
230889_at	4.37e-09	1.97e-10	1.63519	LOC645321
230263_s_at	4.42e-09	2e-10	-2.65559	DOCK5
44790_s_at	4.43e-09	2e-10	-2.28081	KIAA0226L
222317_at	4.47e-09	2.02e-10	-1.88606	PDE3B
229554_at	4.51e-09	2.04e-10	1.53421	LUM
221250_s_at	4.52e-09	2.05e-10	2.09833	MXD3
238363_at	4.54e-09	2.06e-10	-1.88991
235865_at	4.55e-09	2.07e-10	2.49954	CELF1
203065_s_at	4.62e-09	2.1e-10	-2.77965	CAV1
221111_at	4.64e-09	2.11e-10	-2.12375	IL26
232019_at	4.65e-09	2.12e-10	-1.55379	ZKSCAN2
213237_at	4.65e-09	2.12e-10	1.75442	KNOP1
218854_at	4.7e-09	2.14e-10	-2.27041	DSE
230659_at	4.72e-09	2.15e-10	-1.51911
1566779_at	4.72e-09	2.16e-10	1.59583
229084_at	4.72e-09	2.16e-10	-2.17453	CNTN4
244315_at	4.72e-09	2.16e-10	-1.69277	PLSCR1
223327_x_at	4.75e-09	2.17e-10	-1.60884	GOLGA2P10
244803_at	4.75e-09	2.17e-10	-1.61923
220324_at	4.82e-09	2.21e-10	-2.31839	LINC00472
236007_at	4.83e-09	2.21e-10	-1.63492	AKAP10
1555842_at	4.84e-09	2.22e-10	2.51962	CYTH2
222921_s_at	4.9e-09	2.25e-10	1.66362	HEY2
234368_at	4.9e-09	2.25e-10	1.73513
221841_s_at	4.94e-09	2.27e-10	-2.15981	KLF4
213249_at	4.94e-09	2.27e-10	-1.5425	FBXL7
226804_at	5.01e-09	2.31e-10	-1.95433	FAM20A
1565639_a_at	5.11e-09	2.36e-10	-2.25686	PMP22
226549_at	5.14e-09	2.38e-10	1.71271	SBK1
212609_s_at	5.15e-09	2.38e-10	-1.60775	AKT3
204058_at	5.16e-09	2.39e-10	-2.44007	ME1
202935_s_at	5.19e-09	2.41e-10	2.68753	SOX9
244395_at	5.37e-09	2.49e-10	2.77089	FLJ41455
243589_at	5.42e-09	2.52e-10	-1.81164	KANSL1
207059_at	5.47e-09	2.54e-10	2.55736	PAX9
1552617_a_at	5.48e-09	2.55e-10	1.7112	RFWD2
1553169_at	5.55e-09	2.58e-10	-1.71409	LRRN4
230781_at	5.59e-09	2.6e-10	-1.68757	LINC01088
239860_at	5.62e-09	2.61e-10	-1.82227	LOC100130232
212096_s_at	5.74e-09	2.67e-10	-1.94388	MTUS1
225989_at	5.79e-09	2.7e-10	-1.97109	HERC4
216750_at	5.79e-09	2.7e-10	2.2323	APBB2
220232_at	5.88e-09	2.74e-10	1.91928	SCD5
214784_x_at	5.93e-09	2.77e-10	-2.02286	XPO6
221898_at	6.01e-09	2.81e-10	-2.12655	PDPN
230387_at	6.04e-09	2.82e-10	-1.54487
235432_at	6.05e-09	2.83e-10	-1.67083	NPHP3
221280_s_at	6.06e-09	2.84e-10	1.78038	PARD3
231139_at	6.06e-09	2.84e-10	-1.52191
205614_x_at	6.07e-09	2.85e-10	-1.87018	MST1
209473_at	6.18e-09	2.9e-10	1.87315	ENTPD1
240221_at	6.19e-09	2.9e-10	-1.57923	CSNK1A1
1561644_x_at	6.27e-09	2.95e-10	-1.93152
1557532_at	6.27e-09	2.95e-10	2.04545	NDUFA7
232073_at	6.3e-09	2.97e-10	-1.95522	PPFIA2
236150_at	6.33e-09	2.98e-10	-1.51465	HYKK
204170_s_at	6.37e-09	3e-10	2.35282	CKS2
230178_s_at	6.39e-09	3.01e-10	-1.79852	ELP2
201842_s_at	6.58e-09	3.11e-10	-3.86395	EFEMP1
242797_x_at	6.59e-09	3.12e-10	-1.72072
233964_at	6.75e-09	3.2e-10	-2.07082
233039_at	6.78e-09	3.21e-10	-1.99874
203213_at	6.83e-09	3.24e-10	2.77124	CDK1
224940_s_at	6.85e-09	3.25e-10	-1.81351	PAPPA
218009_s_at	6.91e-09	3.28e-10	2.27698	PRC1
227228_s_at	7.12e-09	3.39e-10	1.97078	CCDC88C
243805_at	7.12e-09	3.39e-10	-1.54328	CCBE1
203543_s_at	7.19e-09	3.42e-10	-2.15264	KLF9
1565656_x_at	7.28e-09	3.47e-10	2.09686
201402_at	7.32e-09	3.49e-10	-1.69844	GRK2
237330_at	7.33e-09	3.5e-10	-1.81515
1570230_at	7.45e-09	3.56e-10	2.31822	LOC101927884
219764_at	7.48e-09	3.58e-10	3.5963	FZD10
225524_at	7.56e-09	3.61e-10	-1.88197	ANTXR2
241008_at	7.62e-09	3.65e-10	-1.50116
215394_at	7.68e-09	3.68e-10	2.47873	PIK3C3
1569201_a_at	7.68e-09	3.68e-10	-2.16946
219250_s_at	7.85e-09	3.76e-10	-2.67443	FLRT3
238625_at	7.85e-09	3.76e-10	-3.85546	C1orf168
209716_at	7.98e-09	3.84e-10	-1.86991	CSF1
221692_s_at	8.04e-09	3.86e-10	2.18838	MRPL34
239277_at	8.22e-09	3.96e-10	-1.82245
1555938_x_at	8.27e-09	3.99e-10	-1.84013	VIM
1557262_at	8.28e-09	3.99e-10	-2.29421	LOC102724814
218532_s_at	8.28e-09	3.99e-10	-2.31812	FAM134B
205414_s_at	8.36e-09	4.04e-10	-2.10643	ARHGAP44
202870_s_at	8.6e-09	4.16e-10	2.62935	CDC20
238194_at	8.67e-09	4.19e-10	1.6157	DGKK
1570307_s_at	8.7e-09	4.21e-10	-1.54021	ST18
218974_at	8.71e-09	4.22e-10	-2.32517	SOBP
227755_at	8.78e-09	4.26e-10	-2.07255	ERN1
204082_at	8.78e-09	4.26e-10	-1.6003	PBX3
242524_at	8.84e-09	4.29e-10	-2.08767	CBLN4
216733_s_at	8.88e-09	4.31e-10	-2.4288	GATM
224516_s_at	8.88e-09	4.32e-10	2.15335	CXXC5
205303_at	8.88e-09	4.32e-10	-1.5134	KCNJ8
219306_at	9.07e-09	4.41e-10	2.00317	KIF15
229897_at	9.07e-09	4.42e-10	-1.63728	ZNF641
201291_s_at	9.11e-09	4.44e-10	2.49174	TOP2A
219511_s_at	9.27e-09	4.52e-10	-1.72091	SNCAIP
204365_s_at	9.49e-09	4.63e-10	-1.97248	REEP1
222848_at	9.49e-09	4.64e-10	2.25999	CENPK
241777_x_at	9.51e-09	4.65e-10	-2.02806
1568649_at	9.55e-09	4.68e-10	-1.56542	LOC105370943
1569484_s_at	9.56e-09	4.68e-10	-1.57018	MDN1
37512_at	9.63e-09	4.72e-10	-3.06087	HSD17B6
225793_at	9.69e-09	4.75e-10	-1.62374	LIX1L
209692_at	9.74e-09	4.77e-10	3.16347	EYA2
240867_at	9.74e-09	4.78e-10	-1.61984
205533_s_at	9.97e-09	4.9e-10	2.22667	CDH6
1559507_at	9.99e-09	4.92e-10	2.07108	LOC100130357
237586_at	1.01e-08	4.96e-10	-1.54833
1555157_at	1.04e-08	5.11e-10	2.51666
226666_at	1.05e-08	5.2e-10	-1.72632	DAAM1
206101_at	1.07e-08	5.27e-10	-2.79433	ECM2
204259_at	1.07e-08	5.29e-10	3.80987	MMP7
239887_at	1.07e-08	5.29e-10	3.09982	LOC101928554
220887_at	1.09e-08	5.37e-10	2.78229	CCDC177
213169_at	1.1e-08	5.43e-10	-2.20897	SEMA5A
232054_at	1.1e-08	5.47e-10	-2.23948	LOC101926951
216320_x_at	1.1e-08	5.48e-10	-1.87561	MST1
235746_s_at	1.11e-08	5.5e-10	-1.66458	PLA2R1
1552398_a_at	1.11e-08	5.51e-10	-2.20354	CLEC12A
227865_at	1.11e-08	5.52e-10	-3.13204	IDNK
214913_at	1.11e-08	5.53e-10	-2.5671	ADAMTS3
206817_x_at	1.12e-08	5.59e-10	2.39493	CELF3
203728_at	1.13e-08	5.59e-10	1.65413	BAK1
1565777_at	1.14e-08	5.66e-10	-1.53132
233558_s_at	1.17e-08	5.84e-10	-1.7199	TRAPPC11
1557538_at	1.17e-08	5.86e-10	-1.6987
221786_at	1.17e-08	5.86e-10	-2.08176	C6orf120
223440_at	1.19e-08	5.96e-10	2.08066	C16orf70
238447_at	1.2e-08	6e-10	-2.27412	RBMS3
226778_at	1.26e-08	6.31e-10	-2.26204	TDRP
228863_at	1.27e-08	6.39e-10	-2.83003	PCDH17
229623_at	1.29e-08	6.5e-10	-2.53436	TMEM150C
243734_x_at	1.31e-08	6.57e-10	-2.48572	VWC2
227475_at	1.32e-08	6.64e-10	2.71454	FOXQ1
221072_at	1.32e-08	6.64e-10	1.75639	GSN-AS1
219118_at	1.35e-08	6.8e-10	-1.61709	FKBP11
1562715_at	1.35e-08	6.83e-10	1.75835
203561_at	1.39e-08	7.03e-10	-1.52036	FCGR2A
1569477_at	1.4e-08	7.09e-10	-1.68834
238331_at	1.46e-08	7.38e-10	1.87431	SPRN
209709_s_at	1.46e-08	7.39e-10	1.53231	HMMR
1564051_at	1.47e-08	7.47e-10	1.89955
223952_x_at	1.51e-08	7.64e-10	-2.02119	DHRS9
242824_at	1.51e-08	7.68e-10	-1.6267
234145_at	1.52e-08	7.75e-10	-1.51343
1558101_at	1.53e-08	7.8e-10	-1.54309	NFIA
219787_s_at	1.6e-08	8.15e-10	2.28607	ECT2
215095_at	1.6e-08	8.16e-10	-1.82953	ESD
221056_x_at	1.64e-08	8.37e-10	-1.68342	EPS15L1
231593_at	1.64e-08	8.41e-10	1.91969
235999_at	1.66e-08	8.49e-10	-1.84169
218731_s_at	1.67e-08	8.56e-10	1.50401	VWA1
227452_at	1.68e-08	8.59e-10	2.06496	LINC00673
209833_at	1.68e-08	8.6e-10	2.44653	CRADD
1561121_at	1.68e-08	8.62e-10	-1.52854
208121_s_at	1.69e-08	8.65e-10	-1.59386	PTPRO
240097_at	1.69e-08	8.7e-10	2.47327
227227_at	1.7e-08	8.73e-10	-1.97533
216620_s_at	1.7e-08	8.74e-10	-1.56157	ARHGEF10
205528_s_at	1.72e-08	8.85e-10	-2.36126	RUNX1T1
209006_s_at	1.76e-08	9.08e-10	-1.80422	RSRP1
210575_at	1.81e-08	9.33e-10	-2.1946	NUDC
216890_at	1.82e-08	9.4e-10	2.79647
224009_x_at	1.82e-08	9.41e-10	2.78444	DHRS9
233606_at	1.82e-08	9.43e-10	2.7166
1556232_at	1.84e-08	9.51e-10	-1.51324	KIF6
1569700_s_at	1.85e-08	9.57e-10	2.6294	AK7
228554_at	1.85e-08	9.57e-10	-2.97327	PGR
210800_at	1.87e-08	9.67e-10	-1.67802	TIMM8A
1565873_at	1.92e-08	9.96e-10	-1.71167
235753_at	1.93e-08	1e-09	-1.89809	HOXA7
219850_s_at	1.95e-08	1.01e-09	1.86289	EHF
230339_at	1.97e-08	1.02e-09	1.75681	CCDC138
1569067_at	1.97e-08	1.03e-09	2.66867
209726_at	1.98e-08	1.03e-09	-1.97985	CA11
235515_at	1.99e-08	1.04e-09	1.60254	SYNE4
214446_at	2e-08	1.04e-09	2.62976	ELL2
235178_x_at	2e-08	1.05e-09	2.61339	ESCO2
208137_x_at	2e-08	1.05e-09	2.10063	ZNF611
204646_at	2.02e-08	1.05e-09	-3.21448	DPYD
228955_at	2.05e-08	1.07e-09	1.86106	LRP8
240061_at	2.05e-08	1.07e-09	-1.60519
233542_at	2.08e-08	1.09e-09	-1.8204
244173_at	2.11e-08	1.1e-09	2.39907	MIS18BP1
237390_at	2.11e-08	1.11e-09	-2.30158	ADRA1A
206102_at	2.15e-08	1.13e-09	1.85042	GINS1
220057_at	2.17e-08	1.14e-09	1.60582	XAGE1B
233491_at	2.19e-08	1.15e-09	1.60129	LOC100268168
242436_at	2.2e-08	1.15e-09	-1.56024
1555192_at	2.2e-08	1.15e-09	-1.78919	ZNF277
228323_at	2.23e-08	1.17e-09	1.79766	KNL1
202291_s_at	2.24e-08	1.18e-09	-3.02357	MGP
235023_at	2.29e-08	1.21e-09	-1.69403	VPS13C
1555718_x_at	2.3e-08	1.21e-09	-2.81298
236737_at	2.34e-08	1.23e-09	2.10685	TEPSIN
225655_at	2.34e-08	1.23e-09	1.76121	UHRF1
243237_at	2.35e-08	1.24e-09	-1.92641	CFAP221
242769_at	2.37e-08	1.25e-09	-1.83538
242614_at	2.37e-08	1.25e-09	2.30752
1552974_at	2.44e-08	1.29e-09	-1.91014
206364_at	2.53e-08	1.34e-09	2.03595	KIF14
239753_at	2.62e-08	1.39e-09	-1.51821	ZNF252P
229478_x_at	2.62e-08	1.39e-09	-2.00338	BIVM
230413_s_at	2.62e-08	1.4e-09	-1.78196
228403_at	2.63e-08	1.4e-09	-1.52538	ENHO
241007_at	2.66e-08	1.42e-09	1.53242
209873_s_at	2.67e-08	1.43e-09	1.77305	PKP3
1560924_at	2.7e-08	1.44e-09	-2.13459
228827_at	2.71e-08	1.45e-09	-2.76026	RUNX1T1
236153_at	2.71e-08	1.45e-09	-1.78753
232489_at	2.73e-08	1.46e-09	-1.57173	TRMT13
234445_at	2.76e-08	1.48e-09	1.86633	ZNRD1ASP
243612_at	2.76e-08	1.48e-09	-1.54382	NSD1
229797_at	2.76e-08	1.48e-09	-2.49991	MCOLN3
218541_s_at	2.8e-08	1.5e-09	4.06569	C8orf4
1560425_s_at	2.86e-08	1.53e-09	-1.66179	PTPRD-AS1
213397_x_at	2.86e-08	1.54e-09	-2.71081	RNASE4
218021_at	2.86e-08	1.54e-09	-1.65268	DHRS4L2
202705_at	2.95e-08	1.59e-09	2.12791	CCNB2
229994_at	2.95e-08	1.59e-09	-2.51073	NFIA
202202_s_at	2.95e-08	1.59e-09	-2.78284	LAMA4
218039_at	2.97e-08	1.6e-09	2.04786	NUSAP1
228182_at	3.01e-08	1.63e-09	1.79412	ADCY5
1566959_at	3.12e-08	1.69e-09	-1.9549
206336_at	3.15e-08	1.7e-09	-2.39988	CXCL6
239708_at	3.16e-08	1.71e-09	-2.45068
233392_at	3.23e-08	1.75e-09	-2.11921
214290_s_at	3.27e-08	1.77e-09	1.60374	HIST2H2AA4
216802_at	3.27e-08	1.77e-09	-1.53219
1557338_x_at	3.28e-08	1.78e-09	-1.82948	SUCLG2-AS1
204268_at	3.3e-08	1.79e-09	2.73919	S100A2
204733_at	3.31e-08	1.8e-09	2.80938	KLK6
236985_at	3.32e-08	1.81e-09	-1.58031
228739_at	3.39e-08	1.84e-09	-2.25086	CYS1
224994_at	3.4e-08	1.85e-09	-1.55951	CAMK2D
[truncated: 1,288 more rows]

## Sheet: GSE26712
ID	adj.P.Val	P.Value	logFC	Gene.symbol
208935_s_at	1.68e-84	7.53e-89	-3.26847	LGALS8
206581_at	3.33e-79	2.99e-83	-3.72993	BNC1
203934_at	1.16e-72	1.56e-76	-3.11676	KDR
209469_at	2.01e-62	3.61e-66	-3.85864	GPM6A
203413_at	6.56e-61	1.47e-64	-3.68444	NELL2
221480_at	2.23e-57	6.01e-61	-2.14345	HNRNPD
219895_at	5.4e-56	1.7e-59	-3.32769	TMEM255A
204959_at	5.44e-55	1.95e-58	-4.43974	MNDA
214945_at	1.16e-54	4.69e-58	-4.66198	LOC101930363
203908_at	1.26e-54	5.66e-58	-3.67051	SLC4A4
205440_s_at	6.13e-54	3.03e-57	-3.67194	NPY1R
204364_s_at	2.61e-53	1.41e-56	-3.94761	REEP1
203355_s_at	1.95e-52	1.14e-55	-3.31581	PSD3
209706_at	5.86e-48	3.68e-51	-2.57723	NKX3-1
206007_at	9.61e-47	6.47e-50	-2.95447	PRG4
219640_at	1.21e-46	8.72e-50	-2.25056	CLDN15
210481_s_at	3.52e-46	2.68e-49	-2.46988	CLEC4M
207995_s_at	5.18e-45	4.19e-48	-2.51265	CLEC4M
218370_s_at	4.87e-44	4.15e-47	-2.25463	S100PBP
44790_s_at	7.79e-44	6.99e-47	-1.87093	KIAA0226L
203695_s_at	3.11e-43	2.93e-46	-3.34069	DFNA5
203074_at	1.1e-42	1.08e-45	-3.40031	ANXA8L1
206458_s_at	7.11e-42	7.34e-45	-2.66765	WNT2B
214719_at	9.64e-42	1.04e-44	-2.44201	SLC46A3
215894_at	2.17e-41	2.43e-44	-1.72121	PTGDR
209277_at	4.74e-41	5.53e-44	-3.06902	TFPI2
203650_at	5.92e-41	7.17e-44	-3.47704	PROCR
206140_at	1.32e-40	1.66e-43	-3.75029	LHX2
220432_s_at	3.47e-40	4.52e-43	-1.95435	CYP39A1
220543_at	9.76e-40	1.36e-42	-2.11256	C21orf62
213934_s_at	9.82e-40	1.41e-42	-1.97937	ZNF23
218499_at	1.05e-39	1.55e-42	-3.97485	STK26
213327_s_at	1.23e-39	1.87e-42	-1.69146	USP12
205111_s_at	4.88e-39	7.67e-42	-2.22766	PLCE1
222028_at	5.81e-39	9.64e-42	-2.07903	ZNF45
205428_s_at	9.23e-39	1.57e-41	-3.89844	CALB2
222237_s_at	1.57e-38	2.74e-41	-1.78038	ZNF112
206032_at	2.22e-38	3.98e-41	-2.26127	DSC3
213238_at	3.75e-38	6.9e-41	-2.27162	ATP10D
212095_s_at	4.6e-38	8.68e-41	-1.87064	MTUS1
202363_at	4.65e-37	8.98e-40	-3.20397	SPOCK1
205110_s_at	4.69e-37	9.26e-40	-2.75939	FGF13
213228_at	1.14e-36	2.35e-39	-2.39896	PDE8B
208933_s_at	4.13e-36	8.72e-39	-3.35962	LGALS8
212855_at	4.17e-36	8.99e-39	-2.02338	DCUN1D4
218128_at	4.39e-36	9.65e-39	-1.79905	NFYB
202569_s_at	1.16e-35	2.6e-38	-1.68009	MARK3
205414_s_at	3.48e-35	7.96e-38	-2.23218	ARHGAP44
219737_s_at	4.26e-35	9.94e-38	-2.20263	PCDH9
212792_at	4.37e-35	1.04e-37	-1.71104	DPY19L1
221207_s_at	4.56e-35	1.1e-37	-1.79717	NBEA
213106_at	1.13e-34	2.78e-37	-2.32718	ATP8A1
219263_at	1.13e-34	2.83e-37	-1.71836	RNF128
204365_s_at	1.54e-34	3.93e-37	-2.98863	REEP1
212981_s_at	2.77e-34	7.21e-37	-1.71984	LOC100294033
205083_at	5.21e-34	1.4e-36	-4.2256	AOX1
204072_s_at	6.93e-34	1.9e-36	-3.10251	FRY
202235_at	7.09e-34	1.97e-36	-1.73752	SLC16A1
213407_at	2.32e-33	6.67e-36	-1.93568	PHLPP2
210375_at	6.14e-33	1.79e-35	-1.93843	PTGER3
218613_at	6.93e-33	2.05e-35	-2.2679	PSD3
201989_s_at	8.59e-33	2.58e-35	-2.42911	CREBL2
207016_s_at	1.02e-32	3.13e-35	-4.36511	LOC101928635
205027_s_at	1.02e-32	3.15e-35	-2.15682	MAP3K8
213425_at	2.59e-32	8.37e-35	-2.78657	WNT5A
205433_at	3.32e-32	1.09e-34	-4.43005	BCHE
212244_at	3.76e-32	1.25e-34	-2.32237	GCOM1
212331_at	5.53e-32	1.86e-34	-1.52338	RBL2
218265_at	9.61e-32	3.28e-34	-1.59005	SECISBP2
209829_at	1.53e-31	5.28e-34	-1.74103	FAM65B
213118_at	3.44e-31	1.2e-33	-1.53324	UHRF1BP1L
205632_s_at	3.58e-31	1.27e-33	-1.93517	PIP5K1B
204059_s_at	5.74e-31	2.06e-33	-2.27797	ME1
209430_at	7.98e-31	2.9e-33	-2.74434	BTAF1
205795_at	8.28e-31	3.05e-33	-1.87978	NRXN3
201990_s_at	1.06e-30	3.96e-33	-2.82338	CREBL2
204749_at	1.43e-30	5.47e-33	-3.28136	NAP1L3
203485_at	1.85e-30	7.16e-33	-2.94876	RTN1
209348_s_at	2.63e-30	1.03e-32	-3.18447	MAF
206295_at	3.54e-30	1.4e-32	-1.9173	IL18
218694_at	8.93e-30	3.57e-32	-3.45138	ARMCX1
204818_at	8.95e-30	3.61e-32	-1.6951	HSD17B2
205568_at	1.04e-29	4.24e-32	-2.72917	AQP9
40850_at	2.33e-29	9.62e-32	1.72872	FKBP8
207302_at	9.99e-29	4.3e-31	-1.72099	SGCG
205803_s_at	1.24e-28	5.38e-31	-2.47603	TRPC1
222235_s_at	1.71e-28	7.59e-31	-1.75778	CSGALNACT2
205070_at	2.36e-28	1.07e-30	-1.74668	ING3
209890_at	2.63e-28	1.2e-30	-1.99182	TSPAN5
203378_at	2.86e-28	1.32e-30	-1.79976	PCF11
201294_s_at	2.93e-28	1.37e-30	-2.29403	WSB1
200869_at	3.98e-28	1.88e-30	4.12079	SNORA68
201278_at	5.57e-28	2.68e-30	-2.89922	LOC101926921
203159_at	6.62e-28	3.24e-30	-2.09898	GLS
206363_at	7.83e-28	3.86e-30	-1.97523	MAF
219511_s_at	8.38e-28	4.17e-30	-2.69503	SNCAIP
208022_s_at	8.48e-28	4.26e-30	-1.50391	CDC14B
203217_s_at	1.01e-27	5.1e-30	-1.72901	ST3GAL5
208936_x_at	1.24e-27	6.36e-30	-1.97846	LGALS8
204469_at	1.74e-27	8.98e-30	-1.56757	PTPRZ1
213364_s_at	3.12e-27	1.63e-29	-1.9559	SNX1
204646_at	4.17e-27	2.21e-29	-3.72056	DPYD
212468_at	4.78e-27	2.55e-29	-1.56371	SPAG9
209814_at	5.51e-27	2.97e-29	-2.677	ZNF330
204049_s_at	6.51e-27	3.59e-29	-2.42175	PHACTR2
202158_s_at	7.91e-27	4.44e-29	-1.89417	CELF2
209006_s_at	8.53e-27	4.82e-29	-2.77715	RSRP1
213618_at	1.25e-26	7.12e-29	-2.207	ARAP2
206875_s_at	1.55e-26	8.92e-29	-1.9901	SLK
222150_s_at	1.77e-26	1.03e-28	-2.40013	GSAP
204204_at	1.77e-26	1.03e-28	-1.81395	SLC31A2
204807_at	2.07e-26	1.21e-28	-1.50215	TMEM5
213483_at	5.13e-26	3.07e-28	-1.56994	PPWD1
209470_s_at	5.13e-26	3.09e-28	-1.82521	GPM6A
218901_at	6.27e-26	3.8e-28	-3.39253	PLSCR4
213056_at	1.17e-25	7.13e-28	-2.72701	FRMD4B
213169_at	2.26e-25	1.42e-27	-2.26337	SEMA5A
218323_at	3.42e-25	2.16e-27	-2.08571	RHOT1
214315_x_at	4.59e-25	2.93e-27	3.71912	CALR
204480_s_at	6.63e-25	4.26e-27	2.80995	C9orf16
204358_s_at	7.11e-25	4.6e-27	-1.97634	LOC100506718
204260_at	7.66e-25	5.02e-27	-2.07391	CHGB
222203_s_at	8.05e-25	5.31e-27	-2.16961	NT5C1B-RDH14
218515_at	9.15e-25	6.12e-27	-2.0084	PAXBP1
217886_at	9.18e-25	6.18e-27	-2.03626	EPS15
202739_s_at	9.53e-25	6.46e-27	-1.66729	PHKB
213309_at	1.25e-24	8.65e-27	-1.82681	PLCL2
205082_s_at	1.43e-24	9.92e-27	-1.54598	AOX1
210946_at	2.25e-24	1.58e-26	-2.90344	PLPP1
218010_x_at	2.74e-24	1.93e-26	2.9188	PPDPF
218518_at	3.42e-24	2.44e-26	-2.76031	FAM13B
218449_at	3.47e-24	2.49e-26	-2.37212	UFSP2
202234_s_at	4.57e-24	3.39e-26	-2.55208	SLC16A1
201843_s_at	6.58e-24	4.93e-26	-3.89742	EFEMP1
218446_s_at	7.41e-24	5.59e-26	-1.93514	TVP23B
218885_s_at	9.83e-24	7.46e-26	-2.1412	GALNT12
205771_s_at	1.02e-23	7.82e-26	-1.60147	AKAP7
212982_at	1.24e-23	9.56e-26	-2.2579	ZDHHC17
202156_s_at	1.76e-23	1.37e-25	-2.1972	CELF2
205100_at	2.23e-23	1.76e-25	-2.24551	GFPT2
209267_s_at	2.39e-23	1.9e-25	-3.62037	SLC39A8
41047_at	2.57e-23	2.06e-25	2.18643	C9orf16
205786_s_at	2.57e-23	2.07e-25	-2.26522	ITGAM
201535_at	2.62e-23	2.11e-25	-1.80419	UBL3
212905_at	2.81e-23	2.29e-25	-1.8315	CSTF2T
213142_x_at	2.92e-23	2.41e-25	-2.40044	GSAP
203705_s_at	3.83e-23	3.18e-25	-2.25033	FZD7
209763_at	9.74e-23	8.35e-25	-3.61456	CHRDL1
205407_at	1.08e-22	9.33e-25	-2.3872	RECK
208450_at	1.1e-22	9.54e-25	-2.19929	LGALS2
202341_s_at	1.13e-22	9.85e-25	-1.77565	TRIM2
219295_s_at	1.16e-22	1.02e-24	-2.22582	PCOLCE2
219572_at	1.41e-22	1.25e-24	-1.92927	CADPS2
203487_s_at	1.45e-22	1.29e-24	-1.53962	ARMC8
218204_s_at	1.84e-22	1.67e-24	-1.9963	FYCO1
212609_s_at	2.26e-22	2.07e-24	-1.77053	AKT3
207480_s_at	2.5e-22	2.3e-24	-3.05219	MEIS2
208158_s_at	2.64e-22	2.44e-24	-1.5801	OSBPL1A
201855_s_at	2.78e-22	2.6e-24	-2.09125	ATMIN
217525_at	2.94e-22	2.77e-24	-2.44233	OLFML1
212635_at	3.74e-22	3.58e-24	-1.64144	TNPO1
207808_s_at	4.22e-22	4.06e-24	-3.3456	PROS1
209900_s_at	4.5e-22	4.34e-24	-2.24183	SLC16A1
211276_at	4.89e-22	4.74e-24	-4.06643	TCEAL2
221898_at	5.78e-22	5.63e-24	-2.14319	PDPN
204359_at	5.87e-22	5.75e-24	-4.00834	LOC100506718
205819_at	5.91e-22	5.81e-24	-2.70494	MARCO
203510_at	6.9e-22	6.81e-24	-3.20603	MET
213069_at	7.7e-22	7.63e-24	-3.1479	HEG1
221556_at	8.86e-22	8.83e-24	-1.93842	CDC14B
218854_at	1.09e-21	1.1e-23	-3.07949	DSE
203642_s_at	1.11e-21	1.12e-23	-1.53259	COBLL1
214041_x_at	1.19e-21	1.22e-23	3.16725	RPL37A
213227_at	1.32e-21	1.36e-23	-2.26637	PGRMC2
203139_at	1.62e-21	1.7e-23	-2.24884	DAPK1
202843_at	2.07e-21	2.17e-23	-1.85473	DNAJB9
218887_at	2.11e-21	2.23e-23	1.73792	MRPL2
206314_at	2.46e-21	2.64e-23	-1.6803	ZKSCAN7
37512_at	2.52e-21	2.72e-23	-1.57352	HSD17B6
212215_at	2.59e-21	2.81e-23	-2.16514	PREPL
215146_s_at	3.31e-21	3.64e-23	-1.55826	TTC28
208740_at	4.21e-21	4.69e-23	-1.66654	SAP18
212500_at	5.16e-21	5.86e-23	-1.57296	ADO
201661_s_at	1.02e-20	1.18e-22	-1.90769	ACSL3
218306_s_at	1.07e-20	1.25e-22	-1.50928	HERC1
213704_at	1.26e-20	1.47e-22	-2.18703	SNORD45C
217627_at	1.45e-20	1.7e-22	-1.67296	ZNF573
218668_s_at	1.48e-20	1.74e-22	-2.29864	RAP2C
212064_x_at	1.53e-20	1.82e-22	1.61738	MAZ
204417_at	1.68e-20	2.01e-22	-2.33445	GALC
212179_at	2.09e-20	2.52e-22	-2.42237	PNISR
203020_at	2.57e-20	3.13e-22	-1.71659	RABGAP1L
219304_s_at	2.64e-20	3.22e-22	-2.99789	PDGFD
216379_x_at	3.06e-20	3.77e-22	4.34556	CD24
203285_s_at	3.11e-20	3.83e-22	-1.56317	HS2ST1
206167_s_at	3.13e-20	3.88e-22	-2.24395	ARHGAP6
219297_at	3.23e-20	4.02e-22	-1.5345	WDR44
202749_at	3.37e-20	4.22e-22	-1.93511	WRB
214683_s_at	3.62e-20	4.55e-22	-2.18401	CLK1
200824_at	3.94e-20	4.97e-22	2.4429	GSTP1
215000_s_at	4.12e-20	5.23e-22	-2.38943	FEZ2
214913_at	4.12e-20	5.25e-22	-2.13792	ADAMTS3
209771_x_at	4.5e-20	5.77e-22	4.14846	CD24
203884_s_at	5.93e-20	7.73e-22	-1.85816	RAB11FIP2
203845_at	6.05e-20	7.93e-22	-2.11657	KAT2B
213933_at	7.43e-20	9.8e-22	-2.30298	PTGER3
204137_at	7.44e-20	9.85e-22	-2.15283	GPR137B
203238_s_at	7.72e-20	1.03e-21	2.76471	NOTCH3
213515_x_at	8.43e-20	1.13e-21	-2.45235	HBG2
208760_at	8.71e-20	1.17e-21	-1.69345	UBE2I
200634_at	9.36e-20	1.26e-21	3.39823	PFN1
202054_s_at	1.22e-19	1.66e-21	-1.7317	ALDH3A2
201251_at	1.99e-19	2.73e-21	3.26237	PKM
204719_at	2.22e-19	3.06e-21	-4.16775	ABCA8
218669_at	2.44e-19	3.39e-21	-1.65795	RAP2C
216320_x_at	2.69e-19	3.75e-21	-1.71706	MST1
212417_at	3.01e-19	4.23e-21	-1.93112	SCAMP1
203786_s_at	3.05e-19	4.29e-21	-2.39369	TPD52L1
217828_at	3.74e-19	5.29e-21	-1.97183	SLTM
203765_at	3.77e-19	5.37e-21	-2.33892	GCA
205904_at	3.87e-19	5.52e-21	-1.61133	MICA
203058_s_at	4.75e-19	6.8e-21	-1.68028	PAPSS2
212096_s_at	5.4e-19	7.78e-21	-2.46268	MTUS1
218528_s_at	5.75e-19	8.3e-21	-1.91364	RNF38
206858_s_at	5.97e-19	8.71e-21	-2.64051	HOXC6
212367_at	6.53e-19	9.58e-21	-1.70216	FEM1B
211698_at	7.12e-19	1.05e-20	-1.79322	EID1
219155_at	8.97e-19	1.34e-20	-1.60054	PITPNC1
212606_at	1.08e-18	1.63e-20	-1.79372	WDFY3
217779_s_at	1.24e-18	1.89e-20	-2.03972	PNRC2
213077_at	1.33e-18	2.03e-20	-1.65137	YTHDC2
209135_at	1.43e-18	2.19e-20	-1.96966	ASPH
213429_at	1.44e-18	2.22e-20	-2.1286	BICC1
121_at	1.72e-18	2.67e-20	1.93382	PAX8
203232_s_at	1.74e-18	2.7e-20	-2.34824	ATXN1
213998_s_at	2.24e-18	3.55e-20	-2.88849	DDX17
222303_at	2.44e-18	3.87e-20	-2.08563
218769_s_at	3.28e-18	5.28e-20	-1.60208	ANKRA2
204393_s_at	3.29e-18	5.3e-20	-1.83296	ACPP
204466_s_at	3.29e-18	5.32e-20	-1.83376	SNCA
214743_at	3.64e-18	5.91e-20	-1.91906	CUX1
200082_s_at	4.05e-18	6.6e-20	3.0641	RPS7
206874_s_at	4.76e-18	7.8e-20	-2.3195	SLK
213306_at	4.93e-18	8.1e-20	-1.59173	MPDZ
213247_at	6.22e-18	1.03e-19	-1.91232	SVEP1
213931_at	6.22e-18	1.04e-19	-1.82936	ID2B
219833_s_at	7.12e-18	1.19e-19	-2.08989	EFHC1
205498_at	7.36e-18	1.24e-19	-2.52147	GHR
206101_at	7.51e-18	1.27e-19	-2.56347	ECM2
204412_s_at	8.19e-18	1.39e-19	-1.65952	NEFH
208934_s_at	8.19e-18	1.39e-19	-1.89157	LGALS8
217756_x_at	1.04e-17	1.79e-19	2.0104	MIR1282
201545_s_at	1.19e-17	2.06e-19	2.18772	BCL2L2-PABPN1
210183_x_at	1.47e-17	2.57e-19	1.71676	PNN
202020_s_at	1.61e-17	2.84e-19	-1.74383	LANCL1
203939_at	1.76e-17	3.12e-19	-1.75227	NT5E
206201_s_at	1.78e-17	3.15e-19	-1.64994	MEOX2
205529_s_at	2.03e-17	3.62e-19	-1.69456	RUNX1T1
203881_s_at	2.03e-17	3.64e-19	-2.62651	DMD
201581_at	2.06e-17	3.69e-19	-2.7922	TMX4
219412_at	3.41e-17	6.16e-19	-1.61906	RAB38
202202_s_at	4.57e-17	8.28e-19	-2.71428	LAMA4
202386_s_at	4.77e-17	8.68e-19	-1.97973	KIAA0430
217234_s_at	4.96e-17	9.08e-19	-2.01056	EZR
221899_at	5.72e-17	1.05e-18	-2.8265	N4BP2L2
212629_s_at	5.98e-17	1.1e-18	-1.56387	PKN2
205802_at	6.75e-17	1.25e-18	-1.82747	TRPC1
204225_at	7.99e-17	1.49e-18	-1.68767	HDAC4
219049_at	8.42e-17	1.57e-18	-2.31946	CSGALNACT1
209568_s_at	8.49e-17	1.59e-18	-1.67956	RGL1
204028_s_at	8.67e-17	1.63e-18	-1.587	RABGAP1
214290_s_at	9.29e-17	1.75e-18	3.8133	HIST2H2AA4
203386_at	9.58e-17	1.82e-18	-1.92192	TBC1D4
202598_at	9.6e-17	1.83e-18	2.6354	S100A13
206445_s_at	1e-16	1.92e-18	2.22657	PRMT1
209723_at	1.05e-16	2.02e-18	-2.13449	SERPINB9
213385_at	1.09e-16	2.1e-18	-1.8124	CHN2
209068_at	1.32e-16	2.56e-18	-1.50831	HNRNPDL
203717_at	1.35e-16	2.63e-18	-1.57747	DPP4
212636_at	1.35e-16	2.63e-18	-2.5737	QKI
216620_s_at	1.45e-16	2.83e-18	-1.5519	ARHGEF10
209285_s_at	1.47e-16	2.89e-18	-1.88192	FAM208A
222282_at	1.48e-16	2.92e-18	-1.60938
204337_at	1.56e-16	3.07e-18	-2.86813	RGS4
222122_s_at	1.92e-16	3.82e-18	-1.53125	THOC2
212090_at	2.01e-16	4.01e-18	2.17492	GRINA
212314_at	2.82e-16	5.7e-18	-2.15107	SEL1L3
220992_s_at	3.37e-16	6.83e-18	-1.73312	TRMT1L
209535_s_at	3.75e-16	7.63e-18	-1.63174
218532_s_at	3.96e-16	8.08e-18	-1.69771	FAM134B
202037_s_at	4.56e-16	9.36e-18	-3.1809	SFRP1
213675_at	4.73e-16	9.72e-18	-1.76259	PARVA
211934_x_at	4.8e-16	9.9e-18	1.95932	GANAB
204872_at	5.3e-16	1.1e-17	-2.38261	TLE4
213397_x_at	5.32e-16	1.11e-17	-2.92585	RNASE4
211137_s_at	7.23e-16	1.52e-17	-1.95072	ATP2C1
203892_at	7.53e-16	1.58e-17	3.60428	WFDC2
217766_s_at	7.56e-16	1.59e-17	-1.58925	TMEM50A
200772_x_at	7.63e-16	1.61e-17	2.16231	LOC100506248
215506_s_at	7.7e-16	1.63e-17	-2.77867	DIRAS3
203239_s_at	8.65e-16	1.84e-17	1.92504	CNOT3
201526_at	9.9e-16	2.12e-17	1.80219	ARF5
208540_x_at	1.04e-15	2.23e-17	1.78671
202035_s_at	1.04e-15	2.25e-17	-1.97235	SFRP1
219993_at	1.06e-15	2.31e-17	3.07392	SOX17
214696_at	1.07e-15	2.32e-17	-2.36434	MIR22
203954_x_at	1.12e-15	2.44e-17	2.76085	CLDN3
203688_at	1.14e-15	2.48e-17	-2.20413	PKD2
208784_s_at	1.3e-15	2.85e-17	1.63334	KLHDC3
204419_x_at	1.34e-15	2.94e-17	-1.67327	HBG2
218730_s_at	1.46e-15	3.23e-17	-2.36917	OGN
213939_s_at	1.47e-15	3.24e-17	-1.97986	RUFY3
217954_s_at	2.06e-15	4.6e-17	-1.50512	PHF3
205862_at	2.1e-15	4.7e-17	-2.69417	GREB1
209200_at	2.34e-15	5.28e-17	-2.01228	MEF2C
219747_at	2.64e-15	6e-17	-1.79554	NDNF
213375_s_at	2.85e-15	6.51e-17	-1.62195	N4BP2L1
201117_s_at	2.95e-15	6.77e-17	-2.522	CPE
208651_x_at	2.96e-15	6.81e-17	2.96595	CD24
213156_at	2.99e-15	6.91e-17	-2.27837	ZBTB20
202718_at	3.15e-15	7.31e-17	3.88127	IGFBP2
218170_at	3.77e-15	8.81e-17	-2.15637	ISOC1
207316_at	3.81e-15	8.94e-17	-2.02722	HAS1
210970_s_at	3.84e-15	9.03e-17	-1.52009	IBTK
204897_at	3.9e-15	9.2e-17	-2.68542	PTGER4
218396_at	4.06e-15	9.61e-17	-2.05476	VPS13C
205436_s_at	5.25e-15	1.25e-16	2.29429	H2AFX
213044_at	6.02e-15	1.45e-16	-1.61211	ROCK1
202157_s_at	6.49e-15	1.57e-16	-2.20704	CELF2
266_s_at	7.41e-15	1.82e-16	3.41202	CD24
203685_at	7.73e-15	1.91e-16	-1.9703	BCL2
217902_s_at	8.16e-15	2.02e-16	-1.70076	HERC2
200787_s_at	8.52e-15	2.12e-16	2.25257	PEA15
212586_at	9.33e-15	2.32e-16	-2.48788	CAST
204042_at	1.09e-14	2.73e-16	-1.57406	WASF3
209240_at	1.13e-14	2.82e-16	-1.71252	OGT
203323_at	1.13e-14	2.83e-16	-2.21358	CAV2
213446_s_at	1.13e-14	2.84e-16	-1.68203	IQGAP1
205251_at	1.21e-14	3.05e-16	-1.55093	PER2
205518_s_at	1.38e-14	3.52e-16	-1.62041	CMAHP
204793_at	1.56e-14	4.02e-16	-2.31537	GPRASP1
217837_s_at	1.7e-14	4.39e-16	-1.73283	RNF103-CHMP3
202561_at	1.7e-14	4.4e-16	-1.85829	TNKS
222108_at	2.01e-14	5.25e-16	-2.79646	AMIGO2
206542_s_at	2.03e-14	5.31e-16	-2.07299	SMARCA2
203837_at	2.09e-14	5.46e-16	-1.84117	MAP3K5
221264_s_at	2.1e-14	5.5e-16	-1.5187	TARDBP
213304_at	2.29e-14	6.05e-16	-1.65947	FAM179B
205573_s_at	2.33e-14	6.16e-16	-2.15827	SNX7
202897_at	2.41e-14	6.38e-16	-1.51692	SIRPA
210149_s_at	2.87e-14	7.66e-16	2.30359	ATP5H
200911_s_at	2.89e-14	7.72e-16	-2.55058	TACC1
213094_at	2.96e-14	7.92e-16	-2.04628	ADGRG6
212607_at	2.97e-14	7.97e-16	-1.7275	AKT3
205541_s_at	3.04e-14	8.2e-16	-1.75571	GSPT2
202677_at	3.64e-14	9.9e-16	-1.67605	RASA1
217047_s_at	3.66e-14	9.99e-16	-1.62712	FAM13A
203854_at	3.66e-14	1e-15	-2.58878	CFI
209295_at	5.23e-14	1.45e-15	-1.91208	TNFRSF10B
203066_at	5.42e-14	1.51e-15	-1.89916	CHST15
218230_at	5.42e-14	1.51e-15	-1.50882	ARFIP1
204020_at	5.67e-14	1.58e-15	-2.09451	PURA
212741_at	6.07e-14	1.7e-15	-1.51468	MAOA
205206_at	6.39e-14	1.8e-15	-2.19893	ANOS1
219599_at	6.81e-14	1.92e-15	-1.64364	EIF4B
218989_x_at	6.95e-14	1.97e-15	-1.71299	SLC30A5
200801_x_at	7.07e-14	2.01e-15	1.53168	ACTB
221884_at	7.17e-14	2.04e-15	2.87032	MECOM
208650_s_at	7.43e-14	2.12e-15	3.99599	CD24
201842_s_at	7.96e-14	2.28e-15	-4.18304	EFEMP1
218260_at	8.51e-14	2.44e-15	1.64672	DDA1
212648_at	8.74e-14	2.51e-15	-1.62294	DHX29
209570_s_at	9.15e-14	2.64e-15	-2.55553	NSG1
212027_at	9.36e-14	2.7e-15	-2.29353	RBM25
212511_at	9.36e-14	2.71e-15	-1.90083	PICALM
202575_at	9.49e-14	2.75e-15	3.31205	CRABP2
219313_at	1.02e-13	2.96e-15	-1.56831	GRAMD1C
222103_at	1.04e-13	3.04e-15	-2.04397	ATF1
202036_s_at	1.05e-13	3.06e-15	-2.11167	SFRP1
209090_s_at	1.08e-13	3.15e-15	-1.72356	SH3GLB1
206074_s_at	1.15e-13	3.37e-15	2.46952	HMGA1
201328_at	1.15e-13	3.38e-15	-1.55751	ETS2
202973_x_at	1.23e-13	3.62e-15	-1.95004	FAM13A
210996_s_at	1.47e-13	4.4e-15	2.28527	YWHAE
204201_s_at	1.49e-13	4.45e-15	-1.56366	PTPN13
217317_s_at	1.58e-13	4.72e-15	-1.52429	HERC2P9
202809_s_at	1.59e-13	4.76e-15	1.62519	INTS3
204931_at	1.59e-13	4.77e-15	-2.3008	TCF21
208146_s_at	1.81e-13	5.5e-15	-2.4312	CPVL
200847_s_at	1.83e-13	5.55e-15	-2.38721	SARAF
209369_at	1.83e-13	5.57e-15	-2.80928	ANXA3
201384_s_at	1.84e-13	5.63e-15	-1.91429	NBR1
217749_at	1.94e-13	5.95e-15	1.86337	COPG1
219137_s_at	2.19e-13	6.77e-15	-1.55052	MFF
209505_at	2.25e-13	6.96e-15	-2.69013	NR2F1
221927_s_at	2.28e-13	7.09e-15	1.99888	ABHD11
200935_at	2.71e-13	8.51e-15	2.3752	CALR
210145_at	2.82e-13	8.88e-15	-1.90152	PLA2G4A
211750_x_at	2.9e-13	9.17e-15	1.77459	TUBA1C
221802_s_at	3.18e-13	1.01e-14	-1.97873	SHTN1
202954_at	3.27e-13	1.04e-14	2.11696	UBE2C
210827_s_at	3.69e-13	1.18e-14	2.62168	ELF3
219250_s_at	3.7e-13	1.19e-14	-2.26279	FLRT3
202539_s_at	3.8e-13	1.23e-14	-1.65456	HMGCR
201280_s_at	3.92e-13	1.27e-14	-2.60537	LOC101926921
213388_at	3.95e-13	1.28e-14	-1.65629	LOC101930416
202797_at	5.07e-13	1.66e-14	-1.6014	SACM1L
206404_at	6e-13	2e-14	-2.4197	FGF9
201917_s_at	6.21e-13	2.07e-14	-1.70427	SLC25A36
204175_at	7.25e-13	2.44e-14	2.08818	ZNF593
201454_s_at	7.66e-13	2.59e-14	-1.51067	NPEPPS
209815_at	7.96e-13	2.7e-14	-1.74664	PTCH1
211940_x_at	8.13e-13	2.76e-14	1.84523	H3F3AP4
219013_at	8.41e-13	2.87e-14	-1.60969	GALNT11
209630_s_at	9.22e-13	3.16e-14	-1.68623	FBXW2
210136_at	9.5e-13	3.26e-14	-1.80335	MBP
202125_s_at	9.88e-13	3.4e-14	-1.70771	TRAK2
212653_s_at	1.02e-12	3.55e-14	-1.85337	EHBP1
209274_s_at	1.03e-12	3.58e-14	-1.77844	ISCA1
217707_x_at	1.12e-12	3.9e-14	-2.39091	SMARCA2
209493_at	1.16e-12	4.03e-14	-2.04241	PDZD2
207761_s_at	1.21e-12	4.22e-14	-2.55681	METTL7A
201116_s_at	1.3e-12	4.57e-14	-2.04869	CPE
208617_s_at	1.37e-12	4.84e-14	-1.53244	PTP4A2
200922_at	1.46e-12	5.17e-14	2.02898	KDELR1
202381_at	1.46e-12	5.18e-14	-2.26269	ADAM9
200603_at	1.5e-12	5.34e-14	-2.24346	PRKAR1A
200649_at	1.54e-12	5.5e-14	1.60328	NUCB1
213546_at	1.55e-12	5.55e-14	-1.54083	DKFZP586I1420
211932_at	1.6e-12	5.72e-14	-1.54794	HNRNPA3
218432_at	1.73e-12	6.23e-14	-1.67919	FBXO3
209612_s_at	1.76e-12	6.34e-14	-3.52812	ADH1B
201655_s_at	1.79e-12	6.47e-14	2.09627	HSPG2
222281_s_at	1.99e-12	7.24e-14	3.88071	LOC101929219
212224_at	2.09e-12	7.63e-14	-2.77912	ALDH1A1
217979_at	2.13e-12	7.83e-14	-2.34475	TSPAN13
212239_at	2.19e-12	8.09e-14	-1.60713	PIK3R1
210052_s_at	2.22e-12	8.21e-14	1.72683	TPX2
209251_x_at	2.26e-12	8.36e-14	1.69075	TUBA1C
202344_at	2.28e-12	8.47e-14	1.57941	HSF1
203953_s_at	2.38e-12	8.87e-14	3.89208	CLDN3
212218_s_at	2.5e-12	9.31e-14	1.70669	FASN
202304_at	2.57e-12	9.58e-14	-1.57229	FNDC3A
215450_at	2.66e-12	9.93e-14	1.71907	SNRPE
221493_at	2.73e-12	1.02e-13	-2.1582	TSPYL1
203189_s_at	2.81e-12	1.05e-13	2.1957	MIR7113
212953_x_at	2.84e-12	1.06e-13	1.64901	CALR
205003_at	2.94e-12	1.1e-13	-2.36394	DOCK4
205990_s_at	2.97e-12	1.12e-13	-1.91722	WNT5A
201015_s_at	3.33e-12	1.26e-13	1.84022	JUP
214356_s_at	3.43e-12	1.31e-13	-1.70338	KIAA0368
203097_s_at	3.72e-12	1.42e-13	-1.56293	RAPGEF2
213049_at	4e-12	1.54e-13	-1.57543	RALGAPA1
212690_at	4.03e-12	1.56e-13	-1.71838	DDHD2
202536_at	4.04e-12	1.56e-13	-2.0542	CHMP2B
201428_at	4.48e-12	1.74e-13	2.10179	CLDN4
200762_at	4.68e-12	1.82e-13	-2.54164	DPYSL2
209007_s_at	4.71e-12	1.84e-13	-2.05126	RSRP1
201681_s_at	4.79e-12	1.87e-13	-2.02762	DLG5
212774_at	4.95e-12	1.94e-13	-1.88444	ZBTB18
202936_s_at	5.41e-12	2.14e-13	2.21883	SOX9
218974_at	5.47e-12	2.16e-13	-2.26683	SOBP
204780_s_at	6.08e-12	2.43e-13	-1.95853	FAS
220161_s_at	6.36e-12	2.55e-13	-1.66678	EPB41L4B
200743_s_at	6.39e-12	2.56e-13	-1.57124	TPP1
208407_s_at	6.7e-12	2.7e-13	-1.52078	TMX2-CTNND1
222155_s_at	7e-12	2.83e-13	2.59254	SLC52A2
203887_s_at	7.46e-12	3.02e-13	-1.67881	THBD
210428_s_at	7.59e-12	3.07e-13	1.5477	HGS
204451_at	7.66e-12	3.11e-13	-1.69596	FZD1
202551_s_at	7.8e-12	3.17e-13	-2.11329	LOC101929500
203060_s_at	8.67e-12	3.53e-13	-1.962	PAPSS2
213093_at	8.98e-12	3.67e-13	-1.70385	PRKCA
201281_at	9.27e-12	3.79e-13	1.55529	ADRM1
218731_s_at	9.41e-12	3.85e-13	1.67424	VWA1
218718_at	9.41e-12	3.86e-13	-2.39503	PDGFC
203324_s_at	1.07e-11	4.42e-13	-2.07008	CAV2
200810_s_at	1.48e-11	6.23e-13	-2.16049	CIRBP
219010_at	1.52e-11	6.38e-13	2.05943	C1orf106
202552_s_at	1.55e-11	6.52e-13	-1.6061	LOC101929500
212914_at	1.55e-11	6.55e-13	-1.50179	CBX7
200816_s_at	1.6e-11	6.76e-13	-1.70928	PAFAH1B1
212412_at	1.79e-11	7.6e-13	-1.68405	PDLIM5
204437_s_at	1.83e-11	7.77e-13	3.4742	FOLR1
203680_at	1.92e-11	8.17e-13	-2.13829	PRKAR2B
218196_at	1.97e-11	8.39e-13	-1.73928	OSTM1
218380_at	1.98e-11	8.46e-13	-1.73694	LOC728392
202085_at	1.98e-11	8.47e-13	-2.06054	TJP2
200660_at	1.99e-11	8.51e-13	2.55677	S100A11
203889_at	2.03e-11	8.72e-13	-2.75873	SCG5
206385_s_at	2.08e-11	8.95e-13	-2.0723	ANK3
209613_s_at	2.09e-11	9e-13	-3.66243	ADH1B
207186_s_at	2.13e-11	9.2e-13	-1.8073	BPTF
218729_at	2.14e-11	9.25e-13	-2.48403	LXN
213135_at	2.29e-11	9.94e-13	-1.90854	TIAM1
213376_at	2.39e-11	1.04e-12	-1.63955	ZBTB1
209552_at	2.55e-11	1.12e-12	2.12191	PAX8
201264_at	2.56e-11	1.12e-12	1.93186	COPE
203851_at	2.67e-11	1.18e-12	-2.28862	IGFBP6
210125_s_at	2.71e-11	1.2e-12	1.87605	BANF1
209278_s_at	2.84e-11	1.26e-12	-2.90107	TFPI2
204033_at	2.88e-11	1.28e-12	1.78647	TRIP13
217301_x_at	2.97e-11	1.33e-12	1.72295	RBBP4
203304_at	3.14e-11	1.41e-12	-2.0492	BAMBI
212097_at	3.15e-11	1.42e-12	-2.86996	CAV1
211136_s_at	3.18e-11	1.44e-12	1.84432	CLPTM1
211160_x_at	3.21e-11	1.45e-12	1.66906	ACTN1
200707_at	3.24e-11	1.47e-12	2.19688	PRKCSH
200601_at	3.35e-11	1.53e-12	1.70241	ACTN4
213593_s_at	3.42e-11	1.56e-12	-1.78611	TRA2A
33767_at	3.74e-11	1.72e-12	-2.06774	NEFH
217989_at	3.76e-11	1.73e-12	-2.02168	HSD17B11
209181_s_at	3.81e-11	1.76e-12	-1.63349	SNORD45C
212807_s_at	3.89e-11	1.8e-12	1.72726	SORT1
212382_at	3.96e-11	1.83e-12	-1.76486	TCF4
217728_at	5.21e-11	2.46e-12	2.22282	S100A6
204457_s_at	6.78e-11	3.26e-12	-2.7071	GAS1
203180_at	6.79e-11	3.27e-12	-1.73289	ALDH1A3
212956_at	6.94e-11	3.35e-12	-1.94051	TBC1D9
214326_x_at	7.35e-11	3.56e-12	1.94413	JUND
217849_s_at	7.83e-11	3.81e-12	1.62349	CDC42BPB
208848_at	7.89e-11	3.84e-12	-2.06097	ADH5
208670_s_at	8.01e-11	3.91e-12	-1.70284	EID1
218085_at	8.37e-11	4.09e-12	-2.0057	CHMP5
201011_at	8.42e-11	4.12e-12	1.82955	RPN1
201987_at	8.82e-11	4.34e-12	-1.5377	MED13
213605_s_at	9.23e-11	4.55e-12	-1.95796
201578_at	9.28e-11	4.58e-12	-2.18479	PODXL
215388_s_at	9.63e-11	4.76e-12	-2.35194	CFHR1
203476_at	1e-10	4.99e-12	-1.96486	TPBG
212177_at	1.09e-10	5.47e-12	-1.63291	PNISR
208296_x_at	1.17e-10	5.88e-12	-1.75777	TNFAIP8
212639_x_at	1.19e-10	5.96e-12	1.76654	TUBA1B
214281_s_at	1.25e-10	6.29e-12	-1.67436	RCHY1
216604_s_at	1.27e-10	6.41e-12	-1.51848	SLC7A8
203706_s_at	1.38e-10	7.03e-12	-2.23584	FZD7
221931_s_at	1.42e-10	7.25e-12	-1.78103	SEH1L
212588_at	1.55e-10	7.98e-12	-2.16582	PTPRC
211675_s_at	1.57e-10	8.09e-12	-1.78696	MDFIC
212010_s_at	1.6e-10	8.26e-12	-1.73041	CDV3
203370_s_at	1.71e-10	8.84e-12	1.67167	PDLIM7
209292_at	1.74e-10	9e-12	-2.82513	ID4
201811_x_at	1.91e-10	9.94e-12	-1.8642	SH3BP5
218263_s_at	2.01e-10	1.05e-11	-1.67836	ZBED5
201568_at	2.24e-10	1.18e-11	2.09715	UQCRQ
201079_at	2.3e-10	1.21e-11	1.99926	SYNGR2
202602_s_at	2.33e-10	1.23e-11	-1.68041	HTATSF1
201963_at	2.52e-10	1.34e-11	-2.25638	ACSL1
218025_s_at	2.53e-10	1.34e-11	-1.76426	ECI2
221019_s_at	2.69e-10	1.43e-11	-1.76996	COLEC12
209409_at	2.69e-10	1.43e-11	-1.67966	GRB10
203554_x_at	2.8e-10	1.5e-11	1.72413	PTTG1
211671_s_at	3.02e-10	1.63e-11	-1.57432	NR3C1
218285_s_at	3.03e-10	1.64e-11	-1.55535	BDH2
205158_at	3.09e-10	1.67e-11	-1.56249	RNASE4
221768_at	3.26e-10	1.78e-11	-1.72342	SFPQ
201877_s_at	3.53e-10	1.94e-11	-1.57696	PPP2R5C
221943_x_at	3.8e-10	2.09e-11	1.51232	RPL38
215726_s_at	3.9e-10	2.15e-11	-1.72585	CYB5A
216060_s_at	3.92e-10	2.16e-11	-1.96902	DAAM1
204115_at	3.97e-10	2.19e-11	-2.14425	GNG11
202512_s_at	4.14e-10	2.29e-11	-1.60971	ATG5
213258_at	4.26e-10	2.36e-11	-1.86215	TFPI
211458_s_at	4.47e-10	2.48e-11	-2.26778	GABARAPL3
201924_at	4.49e-10	2.49e-11	-1.72771	AFF1
210002_at	4.53e-10	2.52e-11	-2.86424	GATA6
213800_at	4.63e-10	2.58e-11	-2.26546	CFH
213222_at	4.75e-10	2.65e-11	-2.05202	PLCB1
210788_s_at	4.93e-10	2.77e-11	-1.51363	DHRS7
221933_at	5.49e-10	3.1e-11	-1.55071	NLGN4X
212163_at	5.54e-10	3.14e-11	-1.66611	KIDINS220
218051_s_at	5.54e-10	3.14e-11	2.13518	NT5DC2
208637_x_at	5.84e-10	3.33e-11	1.89681	ACTN1
213646_x_at	5.9e-10	3.37e-11	1.59248	TUBA1B
211981_at	5.91e-10	3.38e-11	1.98989	COL4A1
212987_at	6.05e-10	3.47e-11	-1.56497	FBXO9
213110_s_at	6.4e-10	3.68e-11	-1.73511	COL4A5
208835_s_at	6.66e-10	3.84e-11	-2.23185	LUC7L3
219956_at	6.77e-10	3.91e-11	1.56393	GALNT6
202769_at	6.85e-10	3.96e-11	-1.76589	CCNG2
203009_at	7.69e-10	4.5e-11	2.00014	BCAM
202779_s_at	8.02e-10	4.7e-11	1.9995	UBE2S
204352_at	8.04e-10	4.72e-11	-1.52668	TRAF5
203190_at	8.15e-10	4.8e-11	1.77785	MIR7113
200825_s_at	8.23e-10	4.84e-11	1.62152	HYOU1
210046_s_at	8.51e-10	5.02e-11	2.05831	IDH2
209186_at	8.59e-10	5.08e-11	2.00204	ATP2A2
211714_x_at	8.78e-10	5.21e-11	1.72124	TUBB
213693_s_at	8.79e-10	5.22e-11	2.91037	MUC1
202790_at	8.79e-10	5.22e-11	1.81332	CLDN7
210260_s_at	8.85e-10	5.27e-11	-1.76322	TNFAIP8
213330_s_at	9.67e-10	5.79e-11	1.50325	STIP1
218478_s_at	9.7e-10	5.81e-11	-1.50436	ZCCHC8
201133_s_at	9.88e-10	5.93e-11	-1.78258	PJA2
201260_s_at	9.97e-10	5.98e-11	-1.59652	SYPL1
202580_x_at	9.97e-10	5.99e-11	1.68586	FOXM1
210774_s_at	1.03e-09	6.18e-11	-1.72617	NCOA4
212195_at	1.03e-09	6.22e-11	-2.74261	IL6ST
207239_s_at	1.07e-09	6.46e-11	1.6543	CDK16
202525_at	1.07e-09	6.5e-11	2.00305	PRSS8
220495_s_at	1.08e-09	6.53e-11	-1.5651	TXNDC15
200085_s_at	1.39e-09	8.6e-11	1.88993	TCEB2
208579_x_at	1.4e-09	8.62e-11	2.40487	H2BFS
206125_s_at	1.41e-09	8.7e-11	2.03196	KLK8
209822_s_at	1.44e-09	8.92e-11	-1.75438	VLDLR
209836_x_at	1.44e-09	8.95e-11	1.87836	BOLA2B
219869_s_at	1.58e-09	9.9e-11	-1.51587	SLC39A8
219215_s_at	1.65e-09	1.03e-10	2.04217	SLC39A4
206067_s_at	1.66e-09	1.04e-10	-2.10521	WT1
212099_at	1.88e-09	1.2e-10	2.6548	RHOB
218450_at	1.93e-09	1.24e-10	-1.67577	HEBP1
209026_x_at	2.09e-09	1.34e-10	1.68128	TUBB
202110_at	2.24e-09	1.44e-10	2.04221	COX7B
208625_s_at	2.34e-09	1.52e-10	1.94008	EIF4G1
201010_s_at	2.34e-09	1.52e-10	-1.85833	TXNIP
203789_s_at	2.41e-09	1.57e-10	-2.5231	SEMA3C
202017_at	2.72e-09	1.79e-10	1.96388	EPHX1
203791_at	2.79e-09	1.84e-10	-1.84163	DMXL1
201810_s_at	2.8e-09	1.85e-10	-1.58481	SH3BP5
209122_at	3.42e-09	2.29e-10	-2.01881	PLIN2
219607_s_at	3.57e-09	2.4e-10	-1.96682	MS4A4A
204641_at	3.62e-09	2.44e-10	1.87046	NEK2
201505_at	3.82e-09	2.59e-10	-2.23483	LAMB1
217755_at	3.97e-09	2.69e-10	1.94046	HN1
204686_at	4.07e-09	2.77e-10	-1.56713	IRS1
209899_s_at	4.08e-09	2.78e-10	1.66421	PUF60
210065_s_at	4.34e-09	2.97e-10	-1.85596	UPK1B
219778_at	4.63e-09	3.18e-10	-2.75905	ZFPM2
208771_s_at	4.74e-09	3.26e-10	-1.64439	LOC101928830
215780_s_at	4.75e-09	3.26e-10	2.20808	SETSIP
209288_s_at	5.15e-09	3.56e-10	-1.88685	CDC42EP3
212070_at	5.27e-09	3.65e-10	2.22978	ADGRG1
201413_at	5.59e-09	3.89e-10	-1.60024	HSD17B4
208997_s_at	5.72e-09	3.99e-10	1.93416	UCP2
211929_at	5.73e-09	4e-10	-1.77045	HNRNPA3
208131_s_at	6.3e-09	4.43e-10	-2.60326	PTGIS
210980_s_at	6.85e-09	4.85e-10	-1.72471	ASAH1
202704_at	7.51e-09	5.34e-10	-2.14785	TOB1
219117_s_at	7.66e-09	5.45e-10	-1.59224	FKBP11
200958_s_at	7.8e-09	5.56e-10	-1.61763	SDCBP
200990_at	8.33e-09	5.98e-10	1.77527	TRIM28
201008_s_at	8.82e-09	6.35e-10	-1.78656	TXNIP
209662_at	9.01e-09	6.5e-10	-1.75817	CETN3
202095_s_at	9.04e-09	6.54e-10	1.9508	BIRC5
201599_at	9.41e-09	6.83e-10	-1.93395	OAT
214464_at	1e-08	7.33e-10	-1.62291	CDC42BPA
209215_at	1.06e-08	7.76e-10	1.57077	MFSD10
201304_at	1.22e-08	9.12e-10	-1.63726	NDUFA5
201847_at	1.47e-08	1.11e-09	-2.0862	LIPA
210978_s_at	1.51e-08	1.15e-09	1.80751	TAGLN2
210543_s_at	1.57e-08	1.2e-09	1.66262	PRKDC
212074_at	1.66e-08	1.27e-09	-1.59295	SUN1
204822_at	1.67e-08	1.28e-09	1.72728	TTK
217419_x_at	1.71e-08	1.32e-09	1.5429	AGRN
218149_s_at	1.74e-08	1.34e-09	-1.50168	ZNF395
212955_s_at	1.77e-08	1.36e-09	1.5612	POLR2I
201406_at	1.79e-08	1.38e-09	1.51701	RPL36A-HNRNPH2
202798_at	1.87e-08	1.45e-09	-1.70087	SEC24B
203075_at	2e-08	1.56e-09	-1.51933	SMAD2
202609_at	2.04e-08	1.6e-09	-1.89749	EPS8
200808_s_at	2.21e-08	1.73e-09	1.61515	ZYX
204733_at	2.69e-08	2.15e-09	2.56093	KLK6
200709_at	2.93e-08	2.36e-09	1.54396	LOC101929368
202758_s_at	3.29e-08	2.67e-09	1.62876	RFXANK
202736_s_at	3.45e-08	2.82e-09	2.22024	LSM4
218824_at	3.47e-08	2.83e-09	-1.60006	PNMAL1
213523_at	3.5e-08	2.86e-09	1.72752	CCNE1
211074_at	3.5e-08	2.86e-09	2.44743	FOLR1
209116_x_at	4.03e-08	3.33e-09	-4.09804	HBB
203489_at	4.14e-08	3.43e-09	1.58356	SIVA1
211695_x_at	4.95e-08	4.16e-09	1.57883	MUC1
212563_at	5.31e-08	4.47e-09	1.64212	MIR7112
201510_at	5.64e-08	4.8e-09	1.7143	ELF3
221589_s_at	5.96e-08	5.1e-09	-1.55425	ALDH6A1
201473_at	6.57e-08	5.66e-09	2.12639	JUNB
208944_at	6.68e-08	5.78e-09	-1.93955	TGFBR2
213317_at	6.69e-08	5.78e-09	-2.60302	CLIC5
AFFX-r2-Hs28SrRNA-M_at	6.83e-08	5.92e-09	-3.00476
212589_at	6.91e-08	5.99e-09	-1.57505	RRAS2
206093_x_at	7.07e-08	6.15e-09	-1.55536	TNXB
40093_at	7.13e-08	6.22e-09	2.13332	BCAM
202948_at	7.25e-08	6.33e-09	-1.84812	IL1R1
204073_s_at	7.29e-08	6.38e-09	-1.58731	MYRF
204846_at	7.34e-08	6.42e-09	2.32908	CP
209115_at	7.36e-08	6.44e-09	-1.5839	UBA3
211965_at	7.42e-08	6.5e-09	1.61157	ZFP36L1
203799_at	7.81e-08	6.89e-09	-1.71131	LY75-CD302
201300_s_at	8.02e-08	7.09e-09	-2.0224	PRNP
212158_at	8.12e-08	7.18e-09	-1.9445	SDC2
208706_s_at	8.69e-08	7.73e-09	-1.55216	EIF5
211538_s_at	8.98e-08	8.02e-09	-1.77765	HSPA2
211733_x_at	8.98e-08	8.02e-09	-1.71447	SCP2
202870_s_at	9.16e-08	8.19e-09	2.06889	CDC20
200605_s_at	9.85e-08	8.86e-09	-2.04933	PRKAR1A
206332_s_at	9.93e-08	8.97e-09	-1.85439	IFI16
203824_at	1.1e-07	9.97e-09	-2.26876	TSPAN8
214512_s_at	1.13e-07	1.03e-08	1.95112	SUB1
205202_at	1.15e-07	1.05e-08	-1.58718	PCMT1
203065_s_at	1.23e-07	1.13e-08	-1.77354	CAV1
212530_at	1.49e-07	1.39e-08	-1.75885	NEK7
214414_x_at	1.5e-07	1.4e-08	-3.57167	HBA2
207076_s_at	1.53e-07	1.43e-08	1.7809	ASS1
AFFX-HSAC07/X00351_M_at	1.53e-07	1.44e-08	2.14652	ACTB
203011_at	1.57e-07	1.48e-08	-1.52732	IMPA1
212353_at	1.58e-07	1.49e-08	-2.52873	SULF1
201082_s_at	1.71e-07	1.61e-08	1.94983	SLC4A5
221760_at	1.71e-07	1.61e-08	-1.92736	MAN1A1
201339_s_at	1.72e-07	1.62e-08	-2.01388	SCP2
206102_at	1.74e-07	1.65e-08	1.53479	GINS1
212285_s_at	1.8e-07	1.71e-08	1.59224	AGRN
214629_x_at	1.96e-07	1.87e-08	-1.78815	RTN4
202393_s_at	1.96e-07	1.88e-08	-1.83227	KLF10
203828_s_at	1.96e-07	1.88e-08	1.5855	IL32
202310_s_at	2.05e-07	1.98e-08	3.22662	COL1A1
209289_at	2.06e-07	1.99e-08	-1.70534	NFIB
201301_s_at	2.21e-07	2.15e-08	-1.74117	ANXA4
201579_at	2.43e-07	2.38e-08	-1.51232	FAT1
205780_at	2.57e-07	2.54e-08	1.64019	BIK
208671_at	2.6e-07	2.57e-08	-1.79694	SERINC1
213702_x_at	2.67e-07	2.64e-08	-1.53867	ASAH1
204326_x_at	2.68e-07	2.65e-08	1.73156	MT1X
202489_s_at	2.68e-07	2.66e-08	2.1273	FXYD3
212698_s_at	2.81e-07	2.79e-08	-1.84948	SEPT10
202842_s_at	2.95e-07	2.94e-08	-1.70204	DNAJB9
210139_s_at	2.98e-07	2.98e-08	-1.76153	PMP22
202839_s_at	3.96e-07	4.06e-08	1.67213	NDUFB7
204170_s_at	4.29e-07	4.42e-08	2.36274	CKS2
216321_s_at	4.51e-07	4.67e-08	-1.75753	NR3C1
204976_s_at	4.58e-07	4.75e-08	-1.59318	AMMECR1
209550_at	4.76e-07	4.96e-08	-1.7097	NDN
208998_at	4.92e-07	5.15e-08	2.01738	UCP2
202228_s_at	5.46e-07	5.76e-08	-1.81826	NPTN
209004_s_at	5.84e-07	6.19e-08	-1.85675	FBXL5
200774_at	6.18e-07	6.61e-08	-1.66612	FAM120A
206391_at	6.2e-07	6.64e-08	-2.01551	RARRES1
204112_s_at	6.41e-07	6.87e-08	-1.6061	HNMT
211696_x_at	6.65e-07	7.16e-08	-3.14829	HBB
202265_at	7.57e-07	8.24e-08	-1.52586	COMMD3-BMI1
205334_at	8.03e-07	8.79e-08	1.84902	S100A1
208190_s_at	8.06e-07	8.83e-08	1.51868	LSR
208978_at	8.14e-07	8.93e-08	1.72234	CRIP2
AFFX-HSAC07/X00351_5_at	8.42e-07	9.26e-08	2.66079	ACTB
217232_x_at	8.57e-07	9.44e-08	-2.96551	HBB
212254_s_at	8.74e-07	9.64e-08	-1.59019	DST
205483_s_at	9.44e-07	1.05e-07	2.45011	ISG15
208788_at	9.86e-07	1.1e-07	-1.61366	ELOVL5
211672_s_at	1.02e-06	1.14e-07	1.80662	ARPC4-TTLL3
209201_x_at	1.02e-06	1.14e-07	1.55292	CXCR4
208966_x_at	1.04e-06	1.17e-07	-1.80968	IFI16
202941_at	1.09e-06	1.23e-07	1.52007	NDUFV2
212397_at	1.09e-06	1.23e-07	-1.85313	RDX
215016_x_at	1.19e-06	1.36e-07	-1.63236	DST
211964_at	1.21e-06	1.38e-07	1.88953	COL4A2
206697_s_at	1.24e-06	1.42e-07	-2.75649	HP
210649_s_at	1.3e-06	1.51e-07	1.58534	ARID1A
210559_s_at	1.31e-06	1.51e-07	1.55829	CDK1
209120_at	1.31e-06	1.51e-07	-2.05081	NR2F2
209644_x_at	1.37e-06	1.59e-07	1.86687	CDKN2A
204971_at	1.41e-06	1.65e-07	-1.68471	CSTA
201037_at	1.43e-06	1.67e-07	1.59709	PFKP
221958_s_at	1.44e-06	1.69e-07	-1.56388	WLS
209772_s_at	1.45e-06	1.7e-07	1.6314	CD24
209242_at	1.54e-06	1.81e-07	-3.1553	PEG3
203751_x_at	1.73e-06	2.08e-07	1.57767	JUND
205979_at	1.76e-06	2.11e-07	3.59182	SCGB2A1
204426_at	1.8e-06	2.18e-07	1.51915	TMED2
AFFX-r2-Hs18SrRNA-M_x_at	1.98e-06	2.41e-07	-3.42207
201551_s_at	2.13e-06	2.61e-07	1.61952	LAMP1
204268_at	2.21e-06	2.72e-07	2.40576	S100A2
202266_at	2.58e-06	3.23e-07	-1.59109	TDP2
203878_s_at	2.79e-06	3.53e-07	2.21643	MMP11
209210_s_at	2.99e-06	3.81e-07	-1.58659	FERMT2
209035_at	3.04e-06	3.88e-07	2.02655	MDK
210968_s_at	3.19e-06	4.1e-07	-1.90409	RTN4
201540_at	3.39e-06	4.37e-07	-1.84683	FHL1
221872_at	3.42e-06	4.41e-07	-2.62375	RARRES1
202088_at	3.44e-06	4.45e-07	-1.54088	SLC39A6
209398_at	3.51e-06	4.56e-07	2.02584	HIST1H1C
202311_s_at	3.63e-06	4.72e-07	2.37303	COL1A1
218224_at	3.81e-06	4.96e-07	-1.50122	PNMA1
213451_x_at	3.9e-06	5.1e-07	-1.83576	TNXB
205258_at	4.3e-06	5.68e-07	1.53964	INHBB
204427_s_at	4.47e-06	5.92e-07	2.00558	TMED2
AFFX-HUMRGE/M10098_M_at	4.51e-06	5.98e-07	-3.33655
204331_s_at	4.64e-06	6.16e-07	2.08875	MRPS12
214752_x_at	4.83e-06	6.47e-07	1.71416	FLNA
212531_at	4.83e-06	6.47e-07	2.59795	LCN2
201261_x_at	4.92e-06	6.6e-07	1.70892	BGN
203042_at	5.01e-06	6.74e-07	-1.50631	LAMP2
211966_at	5.48e-06	7.45e-07	1.84266	COL4A2
206658_at	5.85e-06	7.99e-07	-2.15834	UPK3B
212242_at	6.39e-06	8.8e-07	1.50563	TUBA4A
222077_s_at	7.23e-06	1.01e-06	1.61518	RACGAP1
212236_x_at	7.44e-06	1.04e-06	1.56386	KRT17
221841_s_at	7.46e-06	1.04e-06	-2.22342	KLF4
211745_x_at	7.48e-06	1.05e-06	-2.88317	HBA2
213872_at	7.76e-06	1.09e-06	-2.66207
218723_s_at	7.76e-06	1.09e-06	1.71925	RGCC
201761_at	8.02e-06	1.13e-06	1.8557	MTHFD2
204415_at	8.26e-06	1.17e-06	2.0538	IFI6
209081_s_at	8.91e-06	1.27e-06	1.53173	COL18A1
209437_s_at	9.51e-06	1.37e-06	1.75573	SPON1
206392_s_at	9.74e-06	1.41e-06	-2.08293	RARRES1
200859_x_at	1.03e-05	1.5e-06	1.62754	FLNA
201291_s_at	1.05e-05	1.53e-06	1.71146	TOP2A
216333_x_at	1.06e-05	1.55e-06	-1.68082	TNXB
204836_at	1.14e-05	1.68e-06	1.86391	GLDC
207847_s_at	1.15e-05	1.69e-06	2.12626	MUC1
205547_s_at	1.27e-05	1.88e-06	2.42305	TAGLN
201302_at	1.4e-05	2.12e-06	-1.56412	ANXA4
217430_x_at	1.41e-05	2.13e-06	1.72323	COL1A1
209112_at	1.5e-05	2.29e-06	-1.5142	CDKN1B
205548_s_at	1.52e-05	2.32e-06	1.52211	BTG3
211980_at	1.52e-05	2.32e-06	1.50539	COL4A1
203186_s_at	1.66e-05	2.56e-06	1.94288	S100A4
203417_at	1.75e-05	2.72e-06	1.78807	MFAP2
202503_s_at	2e-05	3.15e-06	1.58431	KIAA0101
213655_at	2.07e-05	3.29e-06	-1.76246
211699_x_at	2.17e-05	3.47e-06	-2.53219	HBA2
212909_at	2.41e-05	3.9e-06	2.09881	LYPD1
201292_at	2.51e-05	4.08e-06	1.65158	TOP2A
200806_s_at	2.76e-05	4.53e-06	1.69067	HSPD1
213905_x_at	2.77e-05	4.55e-06	1.68725	BGN
213201_s_at	2.78e-05	4.58e-06	1.72484	TNNT1
213746_s_at	2.94e-05	4.87e-06	1.81507	FLNA
201897_s_at	3.22e-05	5.38e-06	1.55645	CKS1B
209335_at	3.32e-05	5.56e-06	-2.15118	DCN
203382_s_at	3.36e-05	5.63e-06	1.62132	APOE
218280_x_at	3.36e-05	5.64e-06	1.68941	HIST2H2AA4
AFFX-r2-Hs28SrRNA-3_at	3.66e-05	6.19e-06	-3.04456
209894_at	4.08e-05	6.99e-06	-1.52266	LEPROT
201839_s_at	5.2e-05	9.17e-06	1.93741	EPCAM
217414_x_at	5.35e-05	9.48e-06	-2.51852	HBA2
208470_s_at	5.52e-05	9.81e-06	-2.18991	HPR
212354_at	5.96e-05	1.07e-05	-1.76915	SULF1
204086_at	6.19e-05	1.12e-05	1.70979	PRAME
212077_at	6.5e-05	1.18e-05	-1.6596	CALD1
209458_x_at	6.67e-05	1.21e-05	-2.57471	HBA2
205328_at	7.16e-05	1.31e-05	1.57067	CLDN10
206799_at	7.53e-05	1.39e-05	1.90115	SCGB1D2
203131_at	7.73e-05	1.43e-05	-1.87781	PDGFRA
204018_x_at	7.86e-05	1.45e-05	-2.4024	HBA2
213229_at	7.98e-05	1.48e-05	-1.5691	DICER1
201667_at	0.000122	2.37e-05	-2.0499	GJA1
200641_s_at	0.000123	2.41e-05	1.72455	YWHAZ
200656_s_at	0.000128	2.53e-05	1.54992	P4HB
202411_at	0.000139	2.77e-05	2.03891	IFI27
201312_s_at	0.000144	2.87e-05	-1.52396	SH3BGRL
210397_at	0.000153	3.08e-05	2.54129	DEFB1
217378_x_at	0.000164	3.33e-05	1.85402	IGKV1OR2-108
207507_s_at	0.000171	3.48e-05	1.54698	ATP5G3
207039_at	0.000271	5.88e-05	1.58834	CDKN2A
216834_at	0.000305	6.76e-05	1.61838	RGS1
201123_s_at	0.000342	7.69e-05	1.83489	EIF5A
219768_at	0.000345	7.78e-05	1.51886	VTCN1
204259_at	0.000357	8.06e-05	2.15936	MMP7
209436_at	0.000373	8.49e-05	1.58276	SPON1
217294_s_at	0.000383	8.74e-05	2.04427	ENO1
200638_s_at	0.000497	0.000118	1.52452	YWHAZ
209156_s_at	0.000535	0.000128	2.13194	COL6A2
209619_at	0.000592	0.000144	1.74955	CD74
205713_s_at	0.000764	0.000193	1.80984	COMP
204777_s_at	0.000767	0.000194	1.94816	MAL
214836_x_at	0.000945	0.000246	1.54732	IGK
217767_at	0.000989	0.000259	-1.83677	C3
201110_s_at	0.00103	0.000272	1.64189	THBS1
215121_x_at	0.00151	0.00042	2.20354	CYAT1
202409_at	0.00342	0.00107	2.47873	INS-IGF2
215379_x_at	0.0035	0.0011	2.06431	IGLV1-44
202917_s_at	0.00376	0.00119	-1.95057	S100A8
217022_s_at	0.00387	0.00123	2.3252	IGHA2
AFFX-M27830_5_at	0.00391	0.00125	-2.3908
202410_x_at	0.00408	0.00131	1.81788	INS-IGF2
208791_at	0.00442	0.00144	1.56018	CLU
209138_x_at	0.00457	0.0015	2.39411	IGLC1
213975_s_at	0.00544	0.00183	-1.53236	LYZ
214677_x_at	0.0057	0.00193	2.57482	IGLC1
214768_x_at	0.00621	0.00215	1.64913	IGKC
204620_s_at	0.00761	0.00271	1.5025	VCAN
202768_at	0.00885	0.00324	1.52658	FOSB
221651_x_at	0.0102	0.00385	1.68902	IGK
211644_x_at	0.0105	0.00396	1.61262	IGK
214669_x_at	0.0106	0.00399	1.54668	IGKC
213921_at	0.0125	0.00484	1.67027	SST
211430_s_at	0.0129	0.00505	2.36966	MIR8071-2
211896_s_at	0.0139	0.0055	-1.64533	DCN
221731_x_at	0.015	0.006	1.5059	VCAN
221671_x_at	0.0165	0.00674	1.57607	IGK
AFFX-HUMRGE/M10098_3_at	0.0197	0.00828	-1.76892
215176_x_at	0.0199	0.00837	1.75329	IGK
AFFX-r2-Hs18SrRNA-3_s_at	0.0226	0.00976	-1.82817
AFFX-HUMRGE/M10098_5_at	0.0466	0.0232	-2.20903
AFFX-r2-Hs18SrRNA-5_at	0.0661	0.0353	-1.90794

## Sheet: GSE54388
ID	adj.P.Val	P.Value	logFC	Gene.symbol
230319_at	4.26e-15	7.8e-20	-5.15208
238512_at	1.64e-14	5.99e-19	-5.89188	WNT2B
1553797_a_at	1.62e-13	8.87e-18	-5.59121	LINC01105
239661_at	1.1e-11	8.03e-16	-2.77519
238878_at	2.59e-11	2.37e-15	-5.10444	ARX
204719_at	4.91e-11	5.77e-15	-6.96328	ABCA8
236123_at	4.91e-11	6.29e-15	-4.30806	WNT2B
223597_at	9.44e-11	1.42e-14	-8.29256	ITLN1
206140_at	9.44e-11	1.55e-14	-5.36122	LHX2
1562736_at	9.72e-11	1.93e-14	-5.41532	LHX9
204793_at	9.72e-11	1.96e-14	-3.94997	GPRASP1
236141_at	9.85e-11	2.16e-14	-4.32128	HAND2-AS1
237974_at	2.37e-10	5.69e-14	-2.49526	MIR4454
241805_at	2.37e-10	6.4e-14	-2.78008	GABRG1
215133_s_at	2.37e-10	6.5e-14	-2.28967	LOC102725213
223734_at	2.71e-10	7.92e-14	-4.92991	MGARP
236739_at	3.82e-10	1.23e-13	-4.24368	LINC01105
241833_at	3.82e-10	1.26e-13	-4.30871	PEX5L
205428_s_at	4e-10	1.39e-13	-3.95958	CALB2
234118_at	6.09e-10	2.23e-13	-3.30334
215506_s_at	7.64e-10	2.93e-13	-4.73426	DIRAS3
239708_at	9.48e-10	3.82e-13	-3.64622
1553796_at	1.05e-09	4.41e-13	-2.81944	LINC01105
219909_at	1.13e-09	4.98e-13	-1.62984	MMP28
206262_at	1.42e-09	6.49e-13	-3.01364	ADH1C
205517_at	1.74e-09	8.28e-13	-3.20199	GATA4
204641_at	2.17e-09	1.07e-12	4.11001	NEK2
213228_at	2.29e-09	1.21e-12	-4.12333	PDE8B
204260_at	2.29e-09	1.22e-12	-3.89882	CHGB
1554789_a_at	2.56e-09	1.41e-12	-3.29446	PDE8B
203074_at	2.8e-09	1.59e-12	-3.92543	ANXA8L1
219747_at	3.2e-09	1.87e-12	-2.89854	NDNF
223923_at	4.16e-09	2.51e-12	-2.37298	C21orf62
203908_at	4.41e-09	2.74e-12	-4.73586	SLC4A4
214044_at	6.5e-09	4.16e-12	-2.74508	RYR2
232449_at	6.63e-09	4.41e-12	-2.84503	BCO2
229327_s_at	6.63e-09	4.49e-12	-4.16249	MAF
227705_at	8.9e-09	6.35e-12	-3.88102	TCEAL7
206007_at	9.56e-09	7e-12	-5.12173	PRG4
1556420_s_at	1.02e-08	7.65e-12	-2.33222	YPEL2
213714_at	1.08e-08	8.31e-12	-2.73016	CACNB2
236081_at	1.09e-08	8.6e-12	-2.62146	SNCA
216379_x_at	1.27e-08	1.03e-11	5.94922	CD24
223381_at	1.47e-08	1.21e-11	4.43006	NUF2
206458_s_at	1.48e-08	1.26e-11	-4.0752	WNT2B
204364_s_at	1.48e-08	1.27e-11	-4.9673	REEP1
209771_x_at	1.54e-08	1.36e-11	5.82994	CD24
266_s_at	1.66e-08	1.49e-11	6.15266	CD24
205440_s_at	1.68e-08	1.54e-11	-5.26073	NPY1R
1553171_x_at	1.89e-08	1.79e-11	-3.56513	LRRN4
204931_at	2.05e-08	1.99e-11	-3.74502	TCF21
220180_at	2.14e-08	2.11e-11	-2.79905	CCDC68
1552845_at	2.49e-08	2.51e-11	-2.84546	CLDN15
232903_at	2.56e-08	2.62e-11	-2.04697
229529_at	3.05e-08	3.18e-11	-1.84331	TCF21
205082_s_at	3.3e-08	3.51e-11	-2.24233	AOX1
202575_at	3.5e-08	3.78e-11	3.75504	CRABP2
202107_s_at	3.58e-08	3.93e-11	2.94861	MCM2
1557094_at	4.06e-08	4.53e-11	-5.21947	LOC100996760
205339_at	4.08e-08	4.63e-11	2.39272	STIL
241060_x_at	4.74e-08	5.46e-11	-3.05473
219355_at	4.86e-08	5.69e-11	-2.86168	CXorf57
228218_at	4.99e-08	5.99e-11	-3.66854	LSAMP
231109_at	4.99e-08	6.02e-11	-1.96694
226420_at	5.12e-08	6.27e-11	6.50928	MECOM
222036_s_at	5.14e-08	6.4e-11	2.6913	MCM4
204026_s_at	5.36e-08	6.76e-11	3.11011	ZWINT
208651_x_at	5.52e-08	7.07e-11	5.59648	CD24
1563638_at	7.13e-08	9.25e-11	-2.2453	TVP23A
205083_at	7.28e-08	9.59e-11	-5.4381	AOX1
208539_x_at	8.01e-08	1.07e-10	-1.68062	SPRR2B
1563533_at	8.74e-08	1.18e-10	-3.78626	GADL1
218542_at	8.89e-08	1.22e-10	4.16959	CEP55
226773_at	9.35e-08	1.31e-10	-2.77192	PPM1K
240053_x_at	9.35e-08	1.32e-10	-1.66946	PEX5L
212978_at	9.44e-08	1.35e-10	2.22771	LRRC8B
238534_at	9.47e-08	1.38e-10	-2.17723	LRRFIP1
229308_at	9.47e-08	1.39e-10	-3.22721	ANKRD29
239804_at	9.49e-08	1.44e-10	-1.73969
237006_at	9.49e-08	1.44e-10	-2.88618
1563845_at	9.49e-08	1.44e-10	-2.46148	LOC100507387
237194_at	1.05e-07	1.62e-10	-1.79434
223062_s_at	1.06e-07	1.67e-10	5.62921	PSAT1
225166_at	1.06e-07	1.67e-10	-3.362	ARHGAP18
209706_at	1.11e-07	1.77e-10	-3.2954	NKX3-1
201428_at	1.13e-07	1.82e-10	2.87235	CLDN4
1566040_at	1.14e-07	1.85e-10	-2.26678
222722_at	1.33e-07	2.21e-10	-5.69189	OGN
211276_at	1.43e-07	2.41e-10	-5.52578	TCEAL2
240721_at	1.72e-07	2.95e-10	-1.98485
219695_at	1.74e-07	3.03e-10	-2.53971	SMPD3
230109_at	1.77e-07	3.11e-10	-3.09419	PDE7B
208650_s_at	1.79e-07	3.18e-10	6.41445	CD24
236641_at	1.84e-07	3.33e-10	3.67013	KIF14
201280_s_at	1.84e-07	3.34e-10	-3.80845	LOC101926921
226803_at	1.9e-07	3.47e-10	4.04991	CHMP4C
210481_s_at	2e-07	3.69e-10	-4.17338	CLEC4M
223529_at	2.02e-07	3.81e-10	-3.63276	SYT4
242482_at	2.02e-07	3.84e-10	-2.12861	PRKAR1A
219640_at	2.16e-07	4.2e-10	-2.86768	CLDN15
235874_at	2.16e-07	4.21e-10	-4.69682	PRSS35
235764_at	2.31e-07	4.61e-10	-3.02539	PRDM5
1556055_at	2.31e-07	4.64e-10	-2.88633
1561166_a_at	2.32e-07	4.76e-10	-1.83327
203058_s_at	2.35e-07	4.87e-10	-3.13367	PAPSS2
226751_at	2.41e-07	5.02e-10	-2.9078	CNRIP1
203892_at	2.44e-07	5.13e-10	3.74624	WFDC2
210382_at	2.47e-07	5.25e-10	-2.285	SCTR
205528_s_at	2.48e-07	5.46e-10	-2.90837	RUNX1T1
204754_at	2.48e-07	5.46e-10	-2.05148	HLF
1553169_at	2.48e-07	5.47e-10	-2.79964	LRRN4
218684_at	2.48e-07	5.5e-10	1.74733	LRRC8D
227058_at	2.48e-07	5.5e-10	-3.11369	MEDAG
225687_at	2.51e-07	5.6e-10	3.2455	FAM83D
209470_s_at	2.51e-07	5.64e-10	-3.88308	GPM6A
209469_at	2.71e-07	6.14e-10	-4.90724	GPM6A
1559550_s_at	2.8e-07	6.4e-10	-1.63322
1560049_at	2.81e-07	6.48e-10	-2.39602
240466_at	3.02e-07	7.01e-10	-2.40558
242920_at	3.32e-07	7.78e-10	-3.06511
236244_at	3.39e-07	7.99e-10	-1.88786
224516_s_at	3.53e-07	8.45e-10	3.59563	CXXC5
228728_at	3.62e-07	8.75e-10	-2.88245	CPED1
243237_at	3.63e-07	8.87e-10	-1.92193	CFAP221
204444_at	3.63e-07	8.89e-10	3.42819	KIF11
227178_at	3.78e-07	9.33e-10	-1.78086	CELF2
242876_at	3.82e-07	9.57e-10	-1.9687	AKT3
204755_x_at	3.85e-07	9.74e-10	-2.54166	HLF
225387_at	3.85e-07	9.79e-10	-3.05551	TSPAN5
233136_at	3.92e-07	1e-09	-1.67238	PABPC5
232059_at	3.96e-07	1.02e-09	-2.07492	DSCAML1
226649_at	4.01e-07	1.05e-09	2.49233	PANK1
203755_at	4.01e-07	1.05e-09	3.59443	BUB1B
234996_at	4.22e-07	1.12e-09	-2.43808	CALCRL
203764_at	4.45e-07	1.2e-09	3.65472	DLGAP5
202035_s_at	4.45e-07	1.2e-09	-3.63235	SFRP1
228528_at	4.55e-07	1.24e-09	-2.47027	MIR29C
221884_at	4.56e-07	1.25e-09	5.58622	MECOM
209642_at	4.61e-07	1.27e-09	3.23856	BUB1
240385_at	4.82e-07	1.34e-09	-2.62008
239946_at	4.83e-07	1.37e-09	-1.78689
212219_at	4.83e-07	1.38e-09	1.76856	PSME4
237502_at	4.83e-07	1.38e-09	-2.29642	CRLS1
204825_at	4.83e-07	1.38e-09	3.42967	MELK
239162_at	4.85e-07	1.39e-09	-2.41099	DAPK1-IT1
204818_at	5.03e-07	1.46e-09	-3.22912	HSD17B2
219010_at	5.14e-07	1.5e-09	3.22705	C1orf106
204033_at	5.19e-07	1.53e-09	3.80169	TRIP13
1556695_a_at	5.19e-07	1.54e-09	-1.98175	NR2F1-AS1
214961_at	5.23e-07	1.57e-09	-1.84773	MTUS2
203362_s_at	5.34e-07	1.61e-09	3.20122	MAD2L1
36030_at	5.49e-07	1.68e-09	-2.50226	IFFO1
215894_at	5.49e-07	1.7e-09	-3.14643	PTGDR
1563467_at	5.49e-07	1.7e-09	-2.74097
242268_at	5.49e-07	1.71e-09	-2.39289	CELF2
209612_s_at	5.69e-07	1.79e-09	-5.38286	ADH1B
205100_at	5.69e-07	1.79e-09	-2.83075	GFPT2
244845_at	6.1e-07	1.93e-09	-2.1518
209613_s_at	6.12e-07	1.96e-09	-6.00906	ADH1B
208079_s_at	6.12e-07	1.97e-09	3.2057	AURKA
235115_at	6.29e-07	2.05e-09	-1.66257	PDE8B
222910_s_at	6.33e-07	2.07e-09	-2.14229	PEX5L
204675_at	6.44e-07	2.12e-09	2.788	SRD5A1
228827_at	6.46e-07	2.14e-09	-3.33913	RUNX1T1
1556950_s_at	6.5e-07	2.16e-09	-1.72512	SERPINB6
229160_at	6.52e-07	2.18e-09	-5.5602	MUM1L1
234018_s_at	6.55e-07	2.21e-09	-3.01958	SEL1L2
236796_at	6.6e-07	2.23e-09	-1.90325
204467_s_at	6.61e-07	2.25e-09	-1.96341	SNCA
229485_x_at	6.65e-07	2.28e-09	-4.13742	SHISA3
208131_s_at	6.67e-07	2.29e-09	-4.13609	PTGIS
226318_at	6.76e-07	2.34e-09	-2.10452	TBRG1
229634_at	6.9e-07	2.41e-09	2.9352	TMEM139
236699_at	6.9e-07	2.41e-09	-1.629
239673_at	6.9e-07	2.42e-09	-2.49148
204365_s_at	6.9e-07	2.44e-09	-3.51415	REEP1
206754_s_at	7.67e-07	2.75e-09	-2.50298	CYP2B7P
244433_at	7.81e-07	2.81e-09	-2.11917
216333_x_at	7.82e-07	2.83e-09	-2.49408	TNXB
201839_s_at	7.82e-07	2.85e-09	3.91797	EPCAM
202503_s_at	7.82e-07	2.86e-09	3.35316	KIAA0101
235008_at	7.92e-07	2.91e-09	-2.56012
242532_at	8.09e-07	2.99e-09	-1.59072
239808_at	8.12e-07	3.01e-09	-2.87386
238909_at	8.19e-07	3.06e-09	-2.9626	S100A10
239571_at	8.32e-07	3.12e-09	-2.17409
202580_x_at	8.38e-07	3.16e-09	2.47868	FOXM1
230462_at	8.5e-07	3.23e-09	-1.74799	NUMB
203695_s_at	8.75e-07	3.35e-09	-3.76672	DFNA5
227501_at	8.76e-07	3.36e-09	-1.99754
213451_x_at	8.92e-07	3.44e-09	-2.37136	TNXB
204962_s_at	8.94e-07	3.47e-09	3.15783	SLC35F6
233955_x_at	8.94e-07	3.48e-09	3.20596	CXXC5
201761_at	9.09e-07	3.56e-09	3.43803	MTHFD2
218883_s_at	9.11e-07	3.6e-09	3.0663	CENPU
228260_at	9.25e-07	3.67e-09	-1.6607	ELAVL2
223307_at	9.39e-07	3.74e-09	3.03612	CDCA3
202936_s_at	9.77e-07	3.92e-09	3.06109	SOX9
207995_s_at	9.79e-07	3.94e-09	-4.5582	CLEC4M
1552487_a_at	1.02e-06	4.16e-09	-6.09483	BNC1
203934_at	1.02e-06	4.17e-09	-4.03699	KDR
202363_at	1.04e-06	4.25e-09	-4.20525	SPOCK1
219371_s_at	1.05e-06	4.33e-09	-2.5135	KLF2
232030_at	1.07e-06	4.42e-09	-1.98801	EPG5
225645_at	1.1e-06	4.59e-09	5.72301	EHF
209890_at	1.11e-06	4.67e-09	-2.68239	TSPAN5
239272_at	1.13e-06	4.77e-09	-2.58766	MMP28
228750_at	1.17e-06	4.98e-09	-3.74692	COL14A1
213436_at	1.17e-06	5.01e-09	-2.31906	CNR1
225809_at	1.17e-06	5.03e-09	-1.92409	PARM1
200953_s_at	1.17e-06	5.04e-09	-2.75851	CCND2
230266_at	1.17e-06	5.04e-09	-1.87064	RAB7B
229730_at	1.18e-06	5.11e-09	-1.59254	SMTNL2
222037_at	1.22e-06	5.27e-09	2.32466	MCM4
227620_at	1.23e-06	5.39e-09	-1.89399	SLC44A1
228377_at	1.23e-06	5.4e-09	5.88192	KLHL14
232568_at	1.25e-06	5.52e-09	-3.77536	MGC24103
202036_s_at	1.27e-06	5.67e-09	-3.92002	SFRP1
235421_at	1.29e-06	5.74e-09	-2.37107	MAP3K8
201278_at	1.3e-06	5.81e-09	-3.80569	LOC101926921
204753_s_at	1.3e-06	5.85e-09	-2.33944	HLF
239232_at	1.33e-06	6.06e-09	-1.568	MSI2
237383_at	1.33e-06	6.07e-09	-1.54148
228729_at	1.34e-06	6.15e-09	3.60472	CCNB1
229538_s_at	1.34e-06	6.17e-09	2.29424	IQGAP3
218730_s_at	1.37e-06	6.36e-09	-4.24832	OGN
235545_at	1.41e-06	6.58e-09	2.53581	DEPDC1
220543_at	1.41e-06	6.58e-09	-3.03837	C21orf62
214945_at	1.43e-06	6.73e-09	-4.77909	LOC101930363
1556935_at	1.45e-06	6.88e-09	-2.30514
201407_s_at	1.45e-06	6.91e-09	1.7113	PPP1CB
214724_at	1.45e-06	6.91e-09	-2.37608	DIXDC1
218039_at	1.48e-06	7.08e-09	2.91048	NUSAP1
210757_x_at	1.48e-06	7.11e-09	-2.34784	LOC101926921
204959_at	1.48e-06	7.13e-09	-4.60843	MNDA
209789_at	1.48e-06	7.14e-09	-1.52084	CORO2B
203213_at	1.48e-06	7.18e-09	4.24012	CDK1
206093_x_at	1.48e-06	7.21e-09	-2.07392	TNXB
205529_s_at	1.51e-06	7.36e-09	-2.89409	RUNX1T1
222848_at	1.56e-06	7.67e-09	3.54184	CENPK
203780_at	1.58e-06	7.83e-09	3.88366	MPZL2
204170_s_at	1.58e-06	7.84e-09	3.2536	CKS2
213407_at	1.67e-06	8.3e-09	-1.93691	PHLPP2
204146_at	1.72e-06	8.61e-09	3.67279	RAD51AP1
204723_at	1.77e-06	8.87e-09	-1.50968	SCN3B
208450_at	1.77e-06	8.92e-09	-2.95543	LGALS2
203887_s_at	1.77e-06	8.95e-09	-3.7289	THBD
219737_s_at	1.77e-06	8.98e-09	-3.32239	PCDH9
219330_at	1.78e-06	9.07e-09	1.8707	VANGL1
239942_at	1.79e-06	9.13e-09	-2.09792	GNG11
243736_at	1.82e-06	9.36e-09	-2.03034
219787_s_at	1.82e-06	9.37e-09	3.79672	ECT2
216228_s_at	1.84e-06	9.51e-09	1.91535	WDHD1
229842_at	1.85e-06	9.57e-09	3.43973	ELF3
244420_at	1.85e-06	9.59e-09	-2.15759
233607_at	1.96e-06	1.02e-08	-2.60787
232210_at	1.97e-06	1.04e-08	-2.1334
203029_s_at	1.97e-06	1.04e-08	-1.66192	PTPRN2
240665_at	2.07e-06	1.09e-08	-2.12496
1562473_at	2.09e-06	1.11e-08	-2.53188
242320_at	2.13e-06	1.14e-08	-1.70209
209116_x_at	2.14e-06	1.15e-08	-6.16593	HBB
211699_x_at	2.15e-06	1.16e-08	-3.54885	HBA2
201279_s_at	2.18e-06	1.19e-08	-2.761	LOC101926921
227753_at	2.19e-06	1.19e-08	2.85685	TMEM139
202705_at	2.23e-06	1.22e-08	3.07033	CCNB2
241741_at	2.25e-06	1.23e-08	-2.85696	CRLS1
203851_at	2.31e-06	1.28e-08	-3.23596	IGFBP6
219978_s_at	2.31e-06	1.28e-08	1.89871	NUSAP1
204822_at	2.31e-06	1.28e-08	3.59553	TTK
242447_at	2.34e-06	1.3e-08	-2.25179	C3orf70
203347_s_at	2.34e-06	1.31e-08	2.11041	MTF2
202968_s_at	2.49e-06	1.4e-08	1.86619	DYRK2
211696_x_at	2.49e-06	1.4e-08	-5.21654	HBB
240410_at	2.57e-06	1.45e-08	-1.62527
223797_at	2.59e-06	1.47e-08	-1.83993	LOC114224
203888_at	2.59e-06	1.47e-08	-1.98103	THBD
218585_s_at	2.62e-06	1.5e-08	3.11707	DTL
221520_s_at	2.63e-06	1.51e-08	1.93179	CDCA8
230661_at	2.63e-06	1.51e-08	-3.62487	LOC286191
203304_at	2.66e-06	1.54e-08	-2.7975	BAMBI
228323_at	2.66e-06	1.54e-08	2.60279	KNL1
212813_at	2.7e-06	1.57e-08	-1.88835	JAM3
213647_at	2.74e-06	1.61e-08	2.10096	DNA2
231043_at	2.74e-06	1.61e-08	-1.78777	CFAP221
236179_at	2.74e-06	1.62e-08	-2.7041	CDH11
238919_at	2.77e-06	1.64e-08	-3.74865	PCDH9
242471_at	2.82e-06	1.68e-08	-3.36032
218755_at	2.82e-06	1.68e-08	2.93244	KIF20A
217414_x_at	2.88e-06	1.73e-08	-4.04179	HBA2
240259_at	2.88e-06	1.74e-08	-3.14091	LOC100506718
230883_at	2.88e-06	1.75e-08	-2.6937	NXPH2
240420_at	2.9e-06	1.77e-08	-3.52987	AADACL2
215232_at	2.91e-06	1.78e-08	-1.57111	ARHGAP44
226017_at	3.01e-06	1.87e-08	2.34941	CMTM7
203485_at	3.13e-06	1.95e-08	-3.68654	RTN1
219263_at	3.15e-06	1.97e-08	-3.95218	RNF128
222996_s_at	3.15e-06	1.97e-08	2.94136	CXXC5
242277_at	3.15e-06	1.98e-08	-2.99277
219990_at	3.22e-06	2.03e-08	2.69005	E2F8
222958_s_at	3.29e-06	2.08e-08	2.64259	DEPDC1
201510_at	3.3e-06	2.1e-08	2.65368	ELF3
1568597_at	3.3e-06	2.11e-08	-2.36705	LOC646762
229305_at	3.32e-06	2.13e-08	2.10467	CENPU
225655_at	3.35e-06	2.15e-08	2.60551	UHRF1
210664_s_at	3.37e-06	2.18e-08	-2.57695	TFPI
228984_at	3.37e-06	2.18e-08	-1.59727	CARNS1
229434_at	3.37e-06	2.18e-08	-2.55228
230068_s_at	3.52e-06	2.29e-08	-3.093	PEG3-AS1
1556402_at	3.57e-06	2.33e-08	-2.1372
203650_at	3.71e-06	2.44e-08	-3.79514	PROCR
203744_at	3.8e-06	2.51e-08	2.1194	HMGB3
1554020_at	3.85e-06	2.55e-08	3.3773	BICD1
232726_at	3.85e-06	2.55e-08	-2.18345
218355_at	3.85e-06	2.56e-08	2.73378	KIF4A
204823_at	3.88e-06	2.59e-08	-2.55725	NAV3
204092_s_at	4.18e-06	2.82e-08	2.65439	AURKA
225173_at	4.18e-06	2.82e-08	-3.50019	ARHGAP18
223883_s_at	4.2e-06	2.83e-08	-3.61043	STK31
208103_s_at	4.29e-06	2.9e-08	2.12926	ANP32E
219791_s_at	4.35e-06	2.95e-08	-2.58335	HAND2-AS1
227202_at	4.38e-06	2.98e-08	-2.9432	CNTN1
230461_s_at	4.41e-06	3.02e-08	-2.12215	MUM1
209458_x_at	4.45e-06	3.05e-08	-4.34178	HBA2
232065_x_at	4.54e-06	3.13e-08	1.60752	CENPL
229492_at	4.59e-06	3.19e-08	1.6622	VANGL1
219957_at	4.64e-06	3.23e-08	-1.76425	RUFY2
203413_at	4.65e-06	3.25e-08	-3.5038	NELL2
213226_at	4.69e-06	3.28e-08	2.29209	CCNA2
232459_at	4.71e-06	3.31e-08	-2.37237
224578_at	4.71e-06	3.32e-08	1.87658	RCC2
201291_s_at	4.77e-06	3.37e-08	3.90641	TOP2A
232118_at	4.94e-06	3.5e-08	-2.20155
212609_s_at	5.09e-06	3.62e-08	-3.04451	AKT3
205034_at	5.17e-06	3.69e-08	2.7352	CCNE2
204466_s_at	5.3e-06	3.79e-08	-2.68439	SNCA
225846_at	5.3e-06	3.8e-08	3.55253	ESRP1
207828_s_at	5.35e-06	3.86e-08	2.86745	CENPF
232529_at	5.38e-06	3.89e-08	-1.70667	SP3
205158_at	5.39e-06	3.9e-08	-3.12437	RNASE4
1556097_at	5.43e-06	3.94e-08	2.52139	HOMER2
243375_at	5.46e-06	3.98e-08	-1.87637
201292_at	5.53e-06	4.04e-08	3.90662	TOP2A
229551_x_at	5.53e-06	4.05e-08	2.6589	ZNF367
204767_s_at	5.6e-06	4.11e-08	2.28356	FEN1
218009_s_at	5.6e-06	4.12e-08	3.13601	PRC1
216006_at	5.61e-06	4.13e-08	-1.92546
1566968_at	5.68e-06	4.2e-08	-1.61097	SPRY4-IT1
228723_at	5.68e-06	4.2e-08	-2.23603	NPTN-IT1
209243_s_at	5.76e-06	4.3e-08	-3.40331	PEG3
206858_s_at	5.76e-06	4.32e-08	-3.62697	HOXC6
207316_at	6e-06	4.52e-08	-3.131	HAS1
214710_s_at	6e-06	4.53e-08	2.93408	CCNB1
214700_x_at	6.02e-06	4.56e-08	2.22418	RIF1
214414_x_at	6.04e-06	4.58e-08	-4.35801	HBA2
228320_x_at	6.16e-06	4.69e-08	-2.61936	BICDL1
203139_at	6.22e-06	4.74e-08	-2.73329	DAPK1
238463_at	6.3e-06	4.82e-08	-1.93671	GAS1RR
227190_at	6.47e-06	4.97e-08	-1.78221	TMEM37
208152_s_at	6.47e-06	4.98e-08	1.54918	DDX21
238625_at	6.51e-06	5.02e-08	-4.88054	C1orf168
213684_s_at	6.51e-06	5.03e-08	-1.56661	PDLIM5
229006_at	6.53e-06	5.06e-08	-1.54779	LOC100507487
204018_x_at	6.69e-06	5.21e-08	-3.18108	HBA2
230943_at	6.95e-06	5.44e-08	4.66537	SOX17
213519_s_at	7.2e-06	5.66e-08	-2.18948	LAMA2
202200_s_at	7.2e-06	5.68e-08	1.92947	SRPK1
243201_at	7.23e-06	5.72e-08	-1.54891	RPL36A
201890_at	7.23e-06	5.73e-08	3.39337	RRM2
223556_at	7.31e-06	5.8e-08	1.78182	HELLS
230113_at	7.32e-06	5.82e-08	-1.50931	MBNL3
211745_x_at	7.34e-06	5.85e-08	-4.25232	HBA2
229313_at	7.7e-06	6.18e-08	-1.77742	ANO5
239778_x_at	7.7e-06	6.2e-08	-2.06097
222992_s_at	7.82e-06	6.32e-08	2.2193	NDUFB9
206102_at	8.02e-06	6.5e-08	3.28217	GINS1
239448_at	8.09e-06	6.57e-08	-1.69053
235526_at	8.12e-06	6.61e-08	-1.93318	SOX6
219306_at	8.14e-06	6.65e-08	2.80942	KIF15
206074_s_at	8.14e-06	6.66e-08	2.38238	HMGA1
217232_x_at	8.42e-06	6.9e-08	-4.85415	HBB
205518_s_at	8.54e-06	7.01e-08	-2.91981	CMAHP
209164_s_at	8.55e-06	7.05e-08	1.86295	CYB561
202156_s_at	8.55e-06	7.05e-08	-2.71376	CELF2
229897_at	8.59e-06	7.11e-08	-1.99793	ZNF641
235061_at	8.7e-06	7.23e-08	-3.14608	PPM1K
1556203_a_at	8.72e-06	7.25e-08	-1.76353	SRGAP2
202037_s_at	8.76e-06	7.3e-08	-4.29667	SFRP1
243527_at	8.8e-06	7.36e-08	-1.75085
1557422_at	8.8e-06	7.38e-08	-1.62574
236936_at	8.81e-06	7.42e-08	-1.62003
215039_at	8.81e-06	7.43e-08	-1.6178	LINC01140
209147_s_at	8.89e-06	7.52e-08	-2.25553	PLPP1
219511_s_at	8.89e-06	7.53e-08	-3.07572	SNCAIP
201897_s_at	9.05e-06	7.7e-08	2.41203	CKS1B
222303_at	9.1e-06	7.75e-08	-2.71784
1556364_at	9.12e-06	7.79e-08	-1.77356	ADAMTS9-AS2
206167_s_at	9.24e-06	7.92e-08	-3.27095	ARHGAP6
231257_at	9.24e-06	7.93e-08	-1.56017	TCERG1L
235723_at	9.32e-06	8.01e-08	-2.94051	BNC2
1554485_s_at	9.34e-06	8.05e-08	-2.46768	TMEM37
232890_at	9.42e-06	8.13e-08	-1.85353
212556_at	9.44e-06	8.16e-08	2.17512	SCRIB
210827_s_at	9.65e-06	8.37e-08	2.17934	ELF3
219000_s_at	9.85e-06	8.57e-08	2.44114	DSCC1
223245_at	9.85e-06	8.57e-08	1.64438	STRBP
244425_at	9.97e-06	8.71e-08	-1.66469
239576_at	1.01e-05	8.92e-08	-1.80705	MTUS1
218151_x_at	1.02e-05	9.02e-08	1.5876	SLC52A2
241672_at	1.03e-05	9.07e-08	-4.82207	SERTM1
219703_at	1.03e-05	9.11e-08	2.76313	MNS1
204510_at	1.04e-05	9.2e-08	2.73913	CDC7
227928_at	1.04e-05	9.31e-08	2.37189	PARPBP
214925_s_at	1.06e-05	9.43e-08	-1.54173	SPTAN1
236947_at	1.06e-05	9.5e-08	-2.21827
212816_s_at	1.07e-05	9.58e-08	3.17535	CBS
205394_at	1.09e-05	9.78e-08	2.5918	CHEK1
1557132_at	1.1e-05	9.96e-08	-2.26529	WDR17
219993_at	1.12e-05	1.01e-07	4.18755	SOX17
213693_s_at	1.16e-05	1.05e-07	3.71078	MUC1
121_at	1.16e-05	1.06e-07	1.87104	PAX8
232978_at	1.16e-05	1.06e-07	-2.12267
238297_at	1.16e-05	1.06e-07	-2.60973
210046_s_at	1.16e-05	1.06e-07	3.24694	IDH2
209552_at	1.18e-05	1.09e-07	2.27111	PAX8
239893_at	1.23e-05	1.14e-07	-2.51718
219502_at	1.25e-05	1.16e-07	1.80261	NEIL3
1559401_a_at	1.25e-05	1.17e-07	-1.56383
210946_at	1.26e-05	1.17e-07	-2.3482	PLPP1
209408_at	1.29e-05	1.21e-07	2.29378	KIF2C
235122_at	1.3e-05	1.23e-07	-2.23537	HIVEP3
228613_at	1.31e-05	1.24e-07	-3.06809	RAB11FIP3
203953_s_at	1.32e-05	1.25e-07	4.34376	CLDN3
204358_s_at	1.32e-05	1.25e-07	-1.96352	LOC100506718
223075_s_at	1.38e-05	1.31e-07	3.09911	AIF1L
204359_at	1.39e-05	1.33e-07	-4.74696	LOC100506718
211778_s_at	1.41e-05	1.35e-07	2.05048	OVOL2
227253_at	1.43e-05	1.37e-07	5.50115	CP
201485_s_at	1.46e-05	1.4e-07	2.25723	RCN2
210731_s_at	1.46e-05	1.4e-07	-1.82345	LGALS8
204709_s_at	1.48e-05	1.42e-07	3.16847	KIF23
229490_s_at	1.49e-05	1.44e-07	2.96789
1555274_a_at	1.5e-05	1.45e-07	2.77788	EPT1
242110_at	1.5e-05	1.45e-07	-2.86976
222378_at	1.52e-05	1.47e-07	-1.81956
225201_s_at	1.53e-05	1.48e-07	1.83673	MRPL14
228480_at	1.54e-05	1.5e-07	-1.88737	VAPA
242814_at	1.54e-05	1.5e-07	-1.50666	SERPINB9
236302_at	1.54e-05	1.51e-07	-2.01451	PPM1E
1569477_at	1.55e-05	1.51e-07	-2.22078
1554690_a_at	1.56e-05	1.53e-07	-1.92231	TACC1
203554_x_at	1.56e-05	1.53e-07	2.53093	PTTG1
222077_s_at	1.6e-05	1.58e-07	2.61099	RACGAP1
205290_s_at	1.63e-05	1.62e-07	-1.93328	BMP2
233025_at	1.63e-05	1.62e-07	-2.30637	PDZD2
242763_at	1.64e-05	1.64e-07	-2.74771
227475_at	1.67e-05	1.67e-07	3.8959	FOXQ1
216840_s_at	1.68e-05	1.69e-07	-2.53648	LAMA2
241843_at	1.7e-05	1.71e-07	-1.5342	SNORA28
236474_at	1.71e-05	1.72e-07	-1.71899
226980_at	1.71e-05	1.72e-07	3.61229	DEPDC1B
226834_at	1.72e-05	1.74e-07	-2.6675	CLMP
1556053_at	1.75e-05	1.77e-07	-1.5667	DNAJC7
204722_at	1.8e-05	1.83e-07	-1.70788	SCN3B
208696_at	1.81e-05	1.84e-07	1.74276	CCT5
221031_s_at	1.84e-05	1.88e-07	1.8103	APOLD1
240383_at	1.84e-05	1.88e-07	-2.53665	UBE2D3
201486_at	1.87e-05	1.91e-07	2.16294	RCN2
225436_at	1.88e-05	1.92e-07	2.25738	ABHD17C
241897_at	1.9e-05	1.96e-07	-2.60289
1556696_s_at	1.9e-05	1.96e-07	-2.00075	NR2F1-AS1
243109_at	1.94e-05	2.01e-07	-2.99409	MCTP2
212224_at	1.95e-05	2.02e-07	-4.07699	ALDH1A1
243046_at	1.95e-05	2.03e-07	-2.39566
209172_s_at	1.95e-05	2.03e-07	3.09395	CENPF
238299_at	2.01e-05	2.11e-07	-1.64377
243561_at	2.03e-05	2.15e-07	-2.35647
217452_s_at	2.04e-05	2.16e-07	-1.64902	B3GALT2
227929_at	2.04e-05	2.16e-07	-1.59108	LIN7A
205357_s_at	2.05e-05	2.18e-07	-2.60613	AGTR1
201663_s_at	2.08e-05	2.22e-07	2.42088	SMC4
202790_at	2.12e-05	2.26e-07	1.81529	CLDN7
212792_at	2.12e-05	2.28e-07	-1.50994	DPY19L1
207876_s_at	2.14e-05	2.3e-07	-1.68902	FLNC
236067_at	2.15e-05	2.31e-07	-1.57486
236921_at	2.15e-05	2.32e-07	-1.64128
219105_x_at	2.18e-05	2.36e-07	1.84894	ORC6
232882_at	2.18e-05	2.37e-07	-1.57536
222580_at	2.22e-05	2.41e-07	1.73252	ZNF644
213088_s_at	2.22e-05	2.42e-07	1.63329	DNAJC9
235247_at	2.22e-05	2.43e-07	1.67276
225764_at	2.22e-05	2.43e-07	1.52503	ETV6
203358_s_at	2.22e-05	2.43e-07	2.47913	EZH2
242560_at	2.24e-05	2.47e-07	2.24595	FANCD2
212295_s_at	2.31e-05	2.54e-07	1.83849	SLC7A1
229623_at	2.31e-05	2.55e-07	-3.24159	TMEM150C
204728_s_at	2.31e-05	2.56e-07	1.57713	WDHD1
202992_at	2.32e-05	2.57e-07	-4.50169	C7
224650_at	2.32e-05	2.58e-07	2.39534	MAL2
227526_at	2.33e-05	2.59e-07	-3.15558	CDON
238852_at	2.33e-05	2.6e-07	-2.53764	PRRX1
1556936_at	2.35e-05	2.63e-07	-2.54446	GAS1RR
225676_s_at	2.36e-05	2.64e-07	2.15313	DCAF13
202613_at	2.4e-05	2.7e-07	1.84152	CTPS1
210052_s_at	2.44e-05	2.75e-07	2.64969	TPX2
209053_s_at	2.44e-05	2.76e-07	1.80265	WHSC1
217525_at	2.44e-05	2.76e-07	-3.444	OLFML1
238827_at	2.5e-05	2.84e-07	-1.58562	SH3RF2
1556821_x_at	2.51e-05	2.87e-07	-1.69562	DLEU2
228273_at	2.53e-05	2.9e-07	3.342	PRR11
223800_s_at	2.54e-05	2.92e-07	3.99975	LIMS4
209186_at	2.54e-05	2.92e-07	2.05174	ATP2A2
222155_s_at	2.54e-05	2.92e-07	2.25809	SLC52A2
217482_at	2.58e-05	2.99e-07	-2.2372
235190_at	2.6e-05	3.01e-07	-1.99004
213429_at	2.62e-05	3.06e-07	-3.20241	BICC1
207542_s_at	2.68e-05	3.13e-07	-1.94812	AQP1
238610_s_at	2.69e-05	3.14e-07	-1.73521
212949_at	2.69e-05	3.15e-07	1.8959	NCAPH
221922_at	2.71e-05	3.19e-07	2.60787	GPSM2
218726_at	2.72e-05	3.2e-07	1.80349	HJURP
238197_at	2.73e-05	3.22e-07	-2.00308	GATA5
233036_at	2.74e-05	3.24e-07	-2.47475
233406_at	2.74e-05	3.24e-07	-1.69704
1561362_at	2.77e-05	3.29e-07	-1.60473
205908_s_at	2.77e-05	3.29e-07	-2.47073	OMD
226448_at	2.94e-05	3.51e-07	-2.44348	MIR1182
212914_at	2.95e-05	3.53e-07	-1.90922	CBX7
229019_at	3.03e-05	3.64e-07	-1.78157	ZNF385B
234605_at	3.1e-05	3.74e-07	-1.51545	CDC14B
201037_at	3.11e-05	3.76e-07	2.92924	PFKP
214725_at	3.12e-05	3.77e-07	-3.33933	SBSPON
1559063_at	3.12e-05	3.78e-07	-1.69856
204162_at	3.13e-05	3.81e-07	3.15287	NDC80
228582_x_at	3.13e-05	3.82e-07	-3.01014	MALAT1
202935_s_at	3.13e-05	3.82e-07	2.45959	SOX9
227554_at	3.13e-05	3.83e-07	-2.20617	MAGI2-AS3
221927_s_at	3.13e-05	3.83e-07	2.40175	ABHD11
202286_s_at	3.13e-05	3.84e-07	2.97247	TACSTD2
242968_at	3.14e-05	3.86e-07	-2.14323
239349_at	3.14e-05	3.86e-07	-2.22522	C1QTNF7
244447_at	3.23e-05	3.98e-07	-2.12595
224428_s_at	3.34e-05	4.13e-07	2.95293	CDCA7
223296_at	3.38e-05	4.19e-07	2.26612	SLC25A33
204548_at	3.4e-05	4.23e-07	-2.59961	STAR
213599_at	3.42e-05	4.27e-07	2.01155	OIP5
213247_at	3.43e-05	4.29e-07	-2.67048	SVEP1
207165_at	3.43e-05	4.31e-07	3.05429	HMMR
1554007_at	3.45e-05	4.35e-07	-3.10291
231980_at	3.47e-05	4.37e-07	-1.7864	DOK6
204733_at	3.54e-05	4.48e-07	3.96288	KLK6
219871_at	3.54e-05	4.48e-07	-2.16713	KLF3-AS1
211056_s_at	3.56e-05	4.52e-07	1.58879	SRD5A1
243593_s_at	3.63e-05	4.63e-07	-1.73784
203738_at	3.66e-05	4.68e-07	1.53937	C5orf22
203060_s_at	3.72e-05	4.77e-07	-3.1068	PAPSS2
228573_at	3.8e-05	4.89e-07	-1.81919	ANTXR2
231259_s_at	3.81e-05	4.91e-07	-1.51512	CCND2
204301_at	3.93e-05	5.08e-07	-2.12281	KBTBD11
229473_at	3.97e-05	5.14e-07	-1.87853	MAMDC4
205614_x_at	3.99e-05	5.18e-07	-1.8081	MST1
229480_at	3.99e-05	5.19e-07	-2.45566	MAGI2-AS3
202095_s_at	4.04e-05	5.26e-07	2.05958	BIRC5
208787_at	4.07e-05	5.32e-07	1.82074	MRPL3
243020_at	4.1e-05	5.37e-07	-1.53642	FAM13A-AS1
213011_s_at	4.13e-05	5.44e-07	1.74665	TPI1
242710_at	4.19e-05	5.53e-07	-1.81455
222281_s_at	4.25e-05	5.63e-07	4.53508	LOC101929219
236649_at	4.25e-05	5.65e-07	-2.37463	DTWD1
221898_at	4.29e-05	5.71e-07	-2.40021	PDPN
227444_at	4.52e-05	6.07e-07	-1.80687	ARMCX4
205498_at	4.53e-05	6.09e-07	-3.88026	GHR
206848_at	4.65e-05	6.3e-07	-1.76247	COX20
208609_s_at	4.68e-05	6.34e-07	-1.79754	TNXB
229461_x_at	4.72e-05	6.41e-07	-1.83041	NEGR1
209262_s_at	4.72e-05	6.42e-07	2.60196	NR2F6
218979_at	4.75e-05	6.47e-07	1.71594	RMI1
236404_at	4.8e-05	6.56e-07	-1.77652
201563_at	4.8e-05	6.57e-07	2.17675	SORD
222357_at	4.84e-05	6.65e-07	-1.58949	ZBTB20
205883_at	4.85e-05	6.67e-07	-1.70042	ZBTB16
227193_at	4.86e-05	6.68e-07	-2.61761	SLC30A4
222740_at	4.87e-05	6.71e-07	2.5972	ATAD2
212023_s_at	4.89e-05	6.76e-07	1.75616	MKI67
241789_at	4.91e-05	6.8e-07	-1.83287	RBMS3
210115_at	4.96e-05	6.87e-07	2.00343	RPL39L
212807_s_at	5e-05	6.96e-07	2.19048	SORT1
217590_s_at	5e-05	6.97e-07	-1.78696	TRPA1
208875_s_at	5e-05	6.99e-07	2.24163	PAK2
224818_at	5.05e-05	7.07e-07	1.71927	SORT1
234103_at	5.05e-05	7.08e-07	-2.98543	KCNT2
223096_at	5.06e-05	7.14e-07	1.78308	NOP58
200822_x_at	5.06e-05	7.14e-07	1.69987	TPI1
201930_at	5.06e-05	7.15e-07	1.69867	MCM6
207016_s_at	5.23e-05	7.4e-07	-4.92487	LOC101928635
219049_at	5.28e-05	7.51e-07	-3.40386	CSGALNACT1
210396_s_at	5.3e-05	7.54e-07	1.87039	SMG1P5
225191_at	5.33e-05	7.6e-07	-2.08334	CIRBP
1556037_s_at	5.33e-05	7.61e-07	-1.83645	HHIP
205116_at	5.35e-05	7.65e-07	-1.73898	LAMA2
203046_s_at	5.54e-05	8.02e-07	1.93033	TIMELESS
202183_s_at	5.54e-05	8.02e-07	1.52434	KIF22
213238_at	5.55e-05	8.04e-07	-2.33938	ATP10D
205404_at	5.55e-05	8.07e-07	-2.09584	HSD11B1
228504_at	5.62e-05	8.22e-07	-1.94675	SCN7A
227289_at	5.62e-05	8.22e-07	-3.7158	PCDH17
205240_at	5.66e-05	8.3e-07	1.56883	GPSM2
224839_s_at	5.68e-05	8.35e-07	2.01887	GPT2
243303_at	5.69e-05	8.39e-07	-1.55125
200729_s_at	5.74e-05	8.48e-07	2.40552	ACTR2
206295_at	5.74e-05	8.5e-07	-2.8876	IL18
231784_s_at	5.74e-05	8.51e-07	2.09282	DCAF13
219599_at	5.77e-05	8.58e-07	-1.75355	EIF4B
219299_at	5.8e-05	8.63e-07	1.6658	TRMT12
220147_s_at	5.87e-05	8.76e-07	1.88632	FAM60A
241425_at	5.88e-05	8.79e-07	-1.59755	NUP58
232098_at	5.92e-05	8.85e-07	-2.4785	DST
231391_at	6.02e-05	9.05e-07	-1.67934	CTXN3
213857_s_at	6.07e-05	9.18e-07	1.71396	CD47
228033_at	6.07e-05	9.18e-07	3.11701	E2F7
213939_s_at	6.07e-05	9.19e-07	-2.37664	RUFY3
230040_at	6.07e-05	9.19e-07	-1.80765	ADAMTS18
212449_s_at	6.07e-05	9.19e-07	1.8137	LYPLA1
205907_s_at	6.13e-05	9.31e-07	-2.75769	OMD
225524_at	6.16e-05	9.36e-07	-2.71578	ANTXR2
209763_at	6.16e-05	9.38e-07	-4.00265	CHRDL1
201139_s_at	6.17e-05	9.4e-07	1.6958	SSB
230869_at	6.19e-05	9.46e-07	-2.28101	FAM155A
203980_at	6.38e-05	9.78e-07	-2.38682	FABP4
242480_at	6.47e-05	1e-06	-1.73617
235236_at	6.53e-05	1.01e-06	-2.04401
226456_at	6.59e-05	1.02e-06	1.6414	RMI2
202719_s_at	6.62e-05	1.03e-06	1.59267	TES
240815_at	6.72e-05	1.05e-06	-2.0362
201614_s_at	6.72e-05	1.05e-06	1.72555	RUVBL1
212758_s_at	6.72e-05	1.06e-06	-1.50731	ZEB1
213994_s_at	6.76e-05	1.06e-06	2.61555	SPON1
204749_at	6.88e-05	1.08e-06	-3.7022	NAP1L3
205656_at	6.96e-05	1.1e-06	-2.67129	PCDH17
235583_at	7.12e-05	1.13e-06	1.60125	ILDR1
228568_at	7.32e-05	1.16e-06	-1.6086	MYZAP
242688_at	7.32e-05	1.17e-06	-2.20643
223494_at	7.32e-05	1.17e-06	-1.85204	MGEA5
242894_at	7.32e-05	1.17e-06	-1.98378
207302_at	7.33e-05	1.18e-06	-2.15981	SGCG
201664_at	7.34e-05	1.18e-06	2.47282	SMC4
202589_at	7.36e-05	1.18e-06	2.80251	TYMS
202330_s_at	7.37e-05	1.19e-06	1.77175	UNG
242903_at	7.4e-05	1.19e-06	-1.63704	IFNGR1
203216_s_at	7.42e-05	1.2e-06	2.13328	MYO6
209064_x_at	7.45e-05	1.21e-06	1.82764	PAIP1
228863_at	7.45e-05	1.21e-06	-3.90203	PCDH17
206055_s_at	7.55e-05	1.23e-06	1.7074	SNRPA1
228360_at	7.7e-05	1.26e-06	2.80884	LYPD6B
1560622_at	7.72e-05	1.27e-06	-1.86953
227916_x_at	7.72e-05	1.27e-06	1.63946	EXOSC3
230776_at	8.1e-05	1.33e-06	1.98508	RNF157-AS1
209899_s_at	8.15e-05	1.35e-06	1.9715	PUF60
209242_at	8.44e-05	1.4e-06	-4.27674	PEG3
225442_at	8.53e-05	1.42e-06	-2.05217	DDR2
202720_at	8.55e-05	1.42e-06	1.5513	TES
234994_at	8.65e-05	1.44e-06	-2.83268	TMEM200A
237252_at	8.65e-05	1.44e-06	-1.59702	THBD
1568736_s_at	8.75e-05	1.46e-06	-1.97622	DLGAP1
213745_at	8.81e-05	1.48e-06	-1.91623	ATRNL1
1558750_a_at	8.81e-05	1.48e-06	1.57897	LOC100288637
240245_at	8.83e-05	1.48e-06	-1.72278
216652_s_at	8.83e-05	1.49e-06	1.6039	DR1
240138_at	8.83e-05	1.49e-06	-2.4037
209825_s_at	8.83e-05	1.49e-06	1.52291	MIR3658
201948_at	8.86e-05	1.5e-06	1.6405	GNL2
237509_at	8.87e-05	1.5e-06	-2.1264	LINC01616
219870_at	8.88e-05	1.51e-06	-1.59256	ATF7IP2
232267_at	8.93e-05	1.52e-06	-3.45603	ADGRD1
230863_at	8.94e-05	1.52e-06	-3.01379	LRP2
221258_s_at	8.98e-05	1.53e-06	2.05169	KIF18A
205259_at	8.98e-05	1.54e-06	-2.17056	NR3C2
227999_at	8.98e-05	1.54e-06	1.79616	PWWP2B
210375_at	8.98e-05	1.54e-06	-3.36164	PTGER3
242142_at	9.02e-05	1.55e-06	-2.43149
1555229_a_at	9.04e-05	1.55e-06	-2.20309	C1S
216733_s_at	9.07e-05	1.56e-06	-2.53588	GATM
204886_at	9.11e-05	1.57e-06	1.64935	PLK4
218308_at	9.13e-05	1.58e-06	2.48063	TACC3
236778_at	9.15e-05	1.58e-06	-2.11256
242769_at	9.18e-05	1.59e-06	-1.98136
201088_at	9.28e-05	1.61e-06	1.74664	KPNA2
203276_at	9.3e-05	1.62e-06	2.37801	LMNB1
243929_at	9.34e-05	1.63e-06	-2.03211
213993_at	9.36e-05	1.64e-06	3.18119	SPON1
242403_at	9.44e-05	1.66e-06	-1.61441
215336_at	9.48e-05	1.67e-06	-1.67231	AKAP11
201277_s_at	9.48e-05	1.67e-06	1.72083	HNRNPAB
239286_at	9.51e-05	1.68e-06	-1.7363	CDH11
1552910_at	9.53e-05	1.68e-06	-2.70805	SIGLEC11
233921_s_at	9.55e-05	1.69e-06	-1.56847
1565886_at	9.66e-05	1.71e-06	-2.24726
234672_s_at	9.69e-05	1.72e-06	1.61782	NDC1
204259_at	9.76e-05	1.73e-06	4.5903	MMP7
222680_s_at	9.76e-05	1.74e-06	2.02955	DTL
231192_at	9.93e-05	1.77e-06	4.94011	LPAR3
229380_at	9.94e-05	1.78e-06	-3.8474	ILDR2
227545_at	0.0001	1.8e-06	2.10878	BARD1
203954_x_at	0.000101	1.81e-06	3.1675	CLDN3
227662_at	0.000101	1.82e-06	-3.77628	SYNPO2
235207_at	0.000101	1.83e-06	1.60986
222310_at	0.000103	1.87e-06	-1.81959	SCAF4
222699_s_at	0.000103	1.87e-06	1.6918	PLEKHF2
204127_at	0.000103	1.88e-06	1.64272	RFC3
219970_at	0.000104	1.89e-06	-2.60155	GIPC2
227209_at	0.000105	1.91e-06	-2.13207	CNTN1
205289_at	0.000105	1.92e-06	-1.99335	BMP2
218984_at	0.000105	1.93e-06	2.15661	PUS7
208051_s_at	0.000106	1.93e-06	1.85803	PAIP1
219648_at	0.000106	1.94e-06	2.4848	MREG
227936_at	0.000106	1.95e-06	1.67539	TMEM68
230292_at	0.000107	1.97e-06	-1.59507	LOC100996412
203824_at	0.000107	1.98e-06	-4.00738	TSPAN8
229287_at	0.000108	2e-06	-1.88734	PCNX1
1554572_a_at	0.000109	2.03e-06	1.72957	SUV39H2
219738_s_at	0.00011	2.04e-06	-2.54224	PCDH9
225834_at	0.000111	2.05e-06	2.31696	FAM72A
239654_at	0.000111	2.06e-06	-2.06861	CHD9
241867_at	0.000111	2.07e-06	-1.64873
212160_at	0.000112	2.08e-06	1.64384	XPOT
208998_at	0.000112	2.09e-06	2.79685	UCP2
210222_s_at	0.000113	2.12e-06	-1.5934	RTN1
217080_s_at	0.000114	2.14e-06	1.68596	HOMER2
236808_at	0.000114	2.14e-06	-1.52168	FGFR1OP2
227084_at	0.000114	2.14e-06	-2.76275	DTNA
201409_s_at	0.000115	2.16e-06	1.51414	PPP1CB
239755_at	0.000117	2.19e-06	-1.52958
200951_s_at	0.000117	2.21e-06	-1.79747	CCND2
232017_at	0.000117	2.22e-06	-1.58905	TJP2
242064_at	0.000118	2.23e-06	-1.72675	SDK2
227510_x_at	0.000118	2.23e-06	-2.53944	MALAT1
205593_s_at	0.000119	2.27e-06	2.14021	PDE9A
234464_s_at	0.000119	2.27e-06	1.61328	EME1
213385_at	0.00012	2.28e-06	-2.77634	CHN2
219304_s_at	0.00012	2.3e-06	-3.92963	PDGFD
1558783_at	0.00012	2.3e-06	-2.22598
202158_s_at	0.000121	2.32e-06	-2.49628	CELF2
206834_at	0.000121	2.32e-06	-1.59402	HBD
215567_at	0.000121	2.33e-06	-1.7723	FCF1
244112_x_at	0.000122	2.37e-06	-2.06943
209773_s_at	0.000122	2.38e-06	2.73693	RRM2
204072_s_at	0.000122	2.38e-06	-3.31208	FRY
214039_s_at	0.000122	2.38e-06	1.72241	LAPTM4B
228598_at	0.000125	2.44e-06	-3.45307	DPP10
204337_at	0.000125	2.44e-06	-3.45284	RGS4
219494_at	0.000125	2.44e-06	2.20212	RAD54B
222039_at	0.000128	2.5e-06	1.96579	KIF18B
222764_at	0.000128	2.52e-06	2.91313	ASRGL1
218693_at	0.000128	2.52e-06	1.66019	TSPAN15
215269_at	0.00013	2.56e-06	-1.80715	TRAPPC10
224753_at	0.00013	2.56e-06	1.7353	CDCA5
235570_at	0.00013	2.58e-06	-2.43698	RBMS3
230333_at	0.00013	2.58e-06	-2.85077
209772_s_at	0.000132	2.61e-06	2.39958	CD24
239629_at	0.000132	2.63e-06	-3.0571	CFLAR
226869_at	0.000133	2.64e-06	-1.82526	MEGF6
202666_s_at	0.000133	2.65e-06	1.79347	ACTL6A
1563963_at	0.000135	2.69e-06	-2.18169
201250_s_at	0.000135	2.7e-06	2.13125	SLC2A1
230206_at	0.000135	2.71e-06	-3.64998	DOCK5
233369_at	0.000136	2.73e-06	-1.85333
225171_at	0.000138	2.77e-06	-3.06652	ARHGAP18
219148_at	0.000138	2.78e-06	2.91816	PBK
201896_s_at	0.000139	2.81e-06	1.82049	PSRC1
204204_at	0.00014	2.84e-06	-1.65769	SLC31A2
240798_at	0.000141	2.86e-06	-1.51632
226522_at	0.000142	2.89e-06	-1.63852	PODN
205433_at	0.000143	2.91e-06	-5.57631	BCHE
212865_s_at	0.000143	2.91e-06	-2.90074	COL14A1
220184_at	0.000143	2.92e-06	-1.97013	NANOG
237626_at	0.000144	2.94e-06	-1.81122
209047_at	0.000144	2.96e-06	-2.09354	AQP1
225817_at	0.000145	2.98e-06	-2.42233	LOC101930349
211762_s_at	0.000145	2.98e-06	2.01091	KPNA2
230251_at	0.000146	2.99e-06	-1.58581	LINC00473
202969_at	0.000148	3.06e-06	1.75168	DYRK2
214061_at	0.000148	3.07e-06	1.81056	TBC1D31
202870_s_at	0.000148	3.08e-06	2.67333	CDC20
235609_at	0.000148	3.08e-06	2.35154	BRIP1
241391_at	0.000149	3.1e-06	-1.62276
212070_at	0.000149	3.11e-06	2.77079	ADGRG1
241938_at	0.000149	3.12e-06	-1.57606	QKI
214753_at	0.000149	3.12e-06	-2.23064	N4BP2L2
212741_at	0.000154	3.23e-06	-2.51169	MAOA
209447_at	0.000154	3.24e-06	-2.05231	SYNE1
222282_at	0.000155	3.25e-06	-2.02791
211596_s_at	0.000155	3.25e-06	3.10275	LRIG1
213800_at	0.000155	3.27e-06	-3.51303	CFH
205112_at	0.000155	3.28e-06	-2.55484	PLCE1
243041_s_at	0.000155	3.28e-06	-1.5053
213438_at	0.000155	3.29e-06	-2.15671	NFASC
239381_at	0.000156	3.3e-06	3.67783	KLK7
239757_at	0.000156	3.31e-06	-1.51861	ZFAND6
203475_at	0.000157	3.33e-06	-1.77607	CYP19A1
222925_at	0.000159	3.37e-06	3.21702	DCDC2
228303_at	0.000159	3.38e-06	1.89393	GALNT6
204009_s_at	0.00016	3.41e-06	1.57416	KRAS
233011_at	0.000161	3.44e-06	-2.72082	ANXA1
228854_at	0.000163	3.47e-06	-3.43968
212771_at	0.000163	3.48e-06	1.94967	FAM171A1
206101_at	0.000164	3.51e-06	-3.57275	ECM2
205167_s_at	0.000164	3.51e-06	2.02585	CDC25C
209869_at	0.000165	3.53e-06	-2.03518	ADRA2A
218981_at	0.000165	3.53e-06	1.80712	SDHAF3
223423_at	0.000165	3.53e-06	3.291	GPR160
201014_s_at	0.000166	3.56e-06	1.56833	PAICS
220651_s_at	0.000166	3.57e-06	2.09921	MCM10
213397_x_at	0.000167	3.59e-06	-3.59436	RNASE4
223393_s_at	0.000171	3.7e-06	-1.75975	TSHZ3
209436_at	0.000171	3.72e-06	2.56857	SPON1
241457_at	0.000172	3.75e-06	-2.22515
236153_at	0.000173	3.76e-06	-1.85849
213652_at	0.000173	3.76e-06	-1.90768	PCSK5
204061_at	0.000173	3.78e-06	2.64	PRKX
227762_at	0.000178	3.91e-06	-1.65776
1555758_a_at	0.000179	3.94e-06	1.99943	CDKN3
223229_at	0.000179	3.95e-06	2.22844	UBE2T
205532_s_at	0.00018	3.97e-06	3.86673	CDH6
230207_s_at	0.00018	3.97e-06	-2.21084	DOCK5
200896_x_at	0.000181	4e-06	1.59587	HDGF
202598_at	0.000182	4.03e-06	2.12672	S100A13
213197_at	0.000182	4.04e-06	-1.91685	ASTN1
202933_s_at	0.000182	4.04e-06	1.70973	YES1
205110_s_at	0.000183	4.06e-06	-3.06727	FGF13
242340_at	0.000183	4.07e-06	-2.20904
219093_at	0.000183	4.07e-06	-2.52272	PID1
205909_at	0.000183	4.08e-06	1.5641	POLE2
203856_at	0.000183	4.08e-06	1.88903	VRK1
228396_at	0.000184	4.12e-06	-1.84275	PRKG1
218829_s_at	0.000185	4.13e-06	2.35424	CHD7
209676_at	0.000185	4.13e-06	-1.58873	TFPI
227148_at	0.000185	4.14e-06	-3.50301	PLEKHH2
203799_at	0.000188	4.23e-06	-2.49229	LY75-CD302
203131_at	0.000188	4.23e-06	-3.12885	PDGFRA
228597_at	0.000188	4.24e-06	1.98211	MIS18A
1563629_a_at	0.000188	4.24e-06	-1.65392	ERVK13-1
230917_at	0.00019	4.28e-06	-1.63186	PLCG2
219073_s_at	0.00019	4.3e-06	1.58451	OSBPL10
205525_at	0.000192	4.36e-06	-2.35405	CALD1
225895_at	0.000192	4.37e-06	-3.09767	SYNPO2
1552733_at	0.000196	4.47e-06	-2.32874	KLHDC1
203099_s_at	0.000197	4.51e-06	1.61252	CDYL
1553972_a_at	0.000199	4.55e-06	2.06771	CBS
206658_at	0.0002	4.58e-06	-3.1641	UPK3B
236312_at	0.000202	4.66e-06	1.70843	MAD2L1
239903_at	0.000205	4.72e-06	-1.85991	TPBG
212096_s_at	0.000208	4.81e-06	-2.25328	MTUS1
242865_at	0.000208	4.82e-06	-1.96582
1558034_s_at	0.000209	4.84e-06	4.28071	CP
238169_at	0.000209	4.85e-06	-2.74345
226875_at	0.000214	4.99e-06	-3.15046	DOCK11
203087_s_at	0.000215	5.01e-06	1.66296	KIF2A
217919_s_at	0.000215	5.03e-06	1.69524	MRPL42
230099_at	0.000216	5.05e-06	-1.76286
222662_at	0.000216	5.05e-06	-2.0509	PPP1R3B
201202_at	0.000216	5.06e-06	1.78603	PCNA
1552477_a_at	0.000216	5.08e-06	1.74172	IRF6
235572_at	0.000217	5.09e-06	1.60589	SPC24
235305_s_at	0.000218	5.13e-06	-1.77214	ECHDC2
220083_x_at	0.000218	5.13e-06	1.65683	UCHL5
227561_at	0.000218	5.14e-06	-1.99831	DDR2
220432_s_at	0.000218	5.14e-06	-3.04318	CYP39A1
242134_at	0.000219	5.16e-06	-1.54932
230135_at	0.000223	5.27e-06	-2.53615	HHIP
230087_at	0.000224	5.29e-06	2.01516	PRIMA1
233425_at	0.000224	5.31e-06	-1.50323
204058_at	0.000225	5.33e-06	-2.6137	ME1
241991_at	0.000225	5.34e-06	-1.71116
228554_at	0.000225	5.34e-06	-3.76495	PGR
209891_at	0.000226	5.37e-06	2.46686	SPC25
209523_at	0.000226	5.38e-06	1.56885	TAF2
206414_s_at	0.000227	5.4e-06	1.69953	ASAP2
1557961_s_at	0.000227	5.41e-06	-2.732	C8orf88
211518_s_at	0.000227	5.43e-06	-1.75172	BMP4
200807_s_at	0.000228	5.47e-06	1.53479	HSPD1
243612_at	0.000236	5.68e-06	-1.5173	NSD1
212796_s_at	0.000237	5.7e-06	-1.63726	TBC1D2B
223461_at	0.000237	5.71e-06	1.80834	TBC1D7
231281_at	0.000237	5.73e-06	-1.51061
228180_at	0.000237	5.74e-06	-1.84099
1567107_s_at	0.000238	5.77e-06	1.95202	TPM4
219347_at	0.000241	5.83e-06	1.67368	NUDT15
213258_at	0.000241	5.86e-06	-3.37706	TFPI
205024_s_at	0.000242	5.87e-06	1.5286	RAD51
233019_at	0.000242	5.87e-06	-2.13716	CNOT7
205190_at	0.000244	5.95e-06	2.04351	PLS1
219036_at	0.000246	5.98e-06	1.66054	CEP70
218826_at	0.000247	6.03e-06	1.61641	SLC35F2
227452_at	0.000249	6.08e-06	2.77091	LINC00673
231042_s_at	0.00025	6.1e-06	-2.20122
220327_at	0.000251	6.13e-06	-2.41917	VGLL3
222499_at	0.000253	6.2e-06	1.55691	MRPS16
218911_at	0.000253	6.2e-06	1.84858	YEATS4
209169_at	0.000254	6.24e-06	2.52829	GPM6B
222890_at	0.000254	6.26e-06	2.34299	CCDC113
225227_at	0.000254	6.26e-06	2.10683	SKIL
210045_at	0.000255	6.29e-06	1.725	IDH2
226322_at	0.000255	6.32e-06	3.439	TMTC1
216320_x_at	0.000256	6.33e-06	-1.95775	MST1
229580_at	0.000257	6.37e-06	-2.03792	CLSTN2
213310_at	0.000259	6.42e-06	1.54565	CASC7
239619_at	0.000259	6.45e-06	-1.95776
207847_s_at	0.000265	6.61e-06	2.63825	MUC1
216952_s_at	0.000266	6.65e-06	1.63326	LMNB2
229292_at	0.00027	6.78e-06	2.65712	EPB41L5
226211_at	0.000271	6.81e-06	-1.60945	MEG3
229603_at	0.000272	6.84e-06	-1.5293	BBS12
229796_at	0.000272	6.86e-06	2.091	SIX4
217755_at	0.000273	6.89e-06	1.59973	HN1
223231_at	0.000274	6.93e-06	1.69674	TATDN1
228946_at	0.000275	6.97e-06	-1.65314	INTU
218662_s_at	0.000277	7.03e-06	2.44207	NCAPG
213309_at	0.00028	7.11e-06	-2.21697	PLCL2
203418_at	0.00028	7.13e-06	1.54187	CCNA2
205548_s_at	0.000282	7.18e-06	2.28641	BTG3
202954_at	0.000283	7.2e-06	2.27206	UBE2C
1559455_at	0.000283	7.21e-06	-1.64962
1559332_at	0.000285	7.27e-06	-1.63156
224129_s_at	0.000285	7.29e-06	1.67128	DPY30
210559_s_at	0.000286	7.31e-06	2.84976	CDK1
239409_at	0.000288	7.37e-06	-1.62603
235363_at	0.00029	7.42e-06	2.12865
235925_at	0.00029	7.45e-06	-1.87532
213134_x_at	0.000291	7.47e-06	2.25152	BTG3
214719_at	0.000293	7.56e-06	-2.02984	SLC46A3
202338_at	0.000294	7.58e-06	2.06843	TK1
202904_s_at	0.000294	7.59e-06	1.75065	LSM5
209348_s_at	0.000295	7.63e-06	-3.64129	MAF
213380_x_at	0.000297	7.68e-06	-1.71811	LOC102724562
238883_at	0.000298	7.71e-06	-1.85126
226914_at	0.0003	7.79e-06	1.61447	ARPC5L
222891_s_at	0.0003	7.8e-06	2.93399	BCL11A
225447_at	0.0003	7.81e-06	1.76733	GPD2
211006_s_at	0.000302	7.86e-06	-1.69392	KCNB1
243003_at	0.000303	7.89e-06	-1.66088
212115_at	0.000305	7.98e-06	1.80812	HN1L
235023_at	0.000307	8.03e-06	-1.88669	VPS13C
204023_at	0.00031	8.12e-06	2.01492	RFC4
219208_at	0.00031	8.12e-06	1.6423	FBXO11
213947_s_at	0.00031	8.13e-06	1.51995	NUP210
219497_s_at	0.00031	8.17e-06	2.40411	BCL11A
214431_at	0.000311	8.2e-06	1.65497	GMPS
213249_at	0.000312	8.26e-06	-1.87708	FBXL7
202871_at	0.000313	8.28e-06	1.68943	TRAF4
236548_at	0.000314	8.34e-06	-2.50602	GIPC2
236975_at	0.000317	8.42e-06	-1.60485
226186_at	0.00032	8.51e-06	-1.93936	TMOD2
218532_s_at	0.00032	8.52e-06	-2.00126	FAM134B
217234_s_at	0.000321	8.57e-06	-2.47846	EZR
209326_at	0.000322	8.6e-06	1.82201	SLC35A2
244726_at	0.000326	8.71e-06	-2.15557
241390_at	0.000328	8.79e-06	3.72455
51158_at	0.000329	8.82e-06	1.50435	FAM174B
1557242_at	0.000329	8.83e-06	-1.70351
204437_s_at	0.00033	8.87e-06	4.26986	FOLR1
203465_at	0.000332	8.93e-06	1.82743	MRPL19
232458_at	0.000333	8.95e-06	-2.4758	COL3A1
201690_s_at	0.000334	8.99e-06	1.90355	TPD52
218385_at	0.000334	9e-06	1.56128	MRPS18A
208935_s_at	0.000336	9.09e-06	-3.36845	LGALS8
209302_at	0.000338	9.14e-06	1.59772	POLR2H
209714_s_at	0.000339	9.21e-06	2.10753	CDKN3
214352_s_at	0.000339	9.21e-06	1.60944	KRAS
207172_s_at	0.000349	9.52e-06	-1.51853	CDH11
227623_at	0.000349	9.54e-06	-3.07583	CACNA2D1
203688_at	0.000349	9.55e-06	-2.36851	PKD2
239148_at	0.000352	9.65e-06	1.86199	MARVELD3
218974_at	0.000352	9.66e-06	-2.78767	SOBP
243582_at	0.000359	9.92e-06	-1.54239	SH3RF2
230918_at	0.000363	1e-05	-1.98396	GALK2
240869_at	0.000363	1.01e-05	-2.08045	KCNB1
235056_at	0.000367	1.02e-05	1.50299	ETV6
218663_at	0.000372	1.04e-05	2.46993	NCAPG
211075_s_at	0.000375	1.05e-05	1.88158	CD47
227061_at	0.000378	1.06e-05	-3.41857	LINC01279
210121_at	0.000378	1.06e-05	-1.53455	B3GALT2
219895_at	0.000378	1.06e-05	-3.91908	TMEM255A
212481_s_at	0.000378	1.06e-05	1.78388	TPM4
218214_at	0.000379	1.06e-05	1.53509	ATG101
210561_s_at	0.000379	1.06e-05	-1.90815	WSB1
223047_at	0.000382	1.07e-05	2.09532	CMTM6
218332_at	0.000383	1.08e-05	-2.74972	BEX1
236841_at	0.000383	1.08e-05	-1.9818	LOC100134445
205133_s_at	0.000384	1.08e-05	1.56675	HSPE1
202534_x_at	0.000385	1.09e-05	1.73617	DHFR
214829_at	0.00039	1.1e-05	-1.84388	AASS
215358_x_at	0.00039	1.1e-05	-1.50151	ZNF37BP
202737_s_at	0.000392	1.11e-05	2.14588	LSM4
1560648_s_at	0.000393	1.12e-05	-1.60362	TSPYL1
238706_at	0.000396	1.12e-05	-1.79917	PAPD4
239331_at	0.000398	1.13e-05	-2.40346
239723_at	0.000398	1.13e-05	-2.83659
1552701_a_at	0.000398	1.13e-05	-1.67594	CARD16
235652_at	0.000399	1.14e-05	-1.52448
232441_at	0.000403	1.15e-05	-1.53476	KRR1
222606_at	0.000405	1.16e-05	1.53132	ZWILCH
209168_at	0.000406	1.16e-05	1.89924	GPM6B
230712_at	0.000406	1.16e-05	-1.80411	LOC102724250
228955_at	0.000408	1.17e-05	2.17615	LRP8
227755_at	0.000408	1.17e-05	-2.01412	ERN1
210213_s_at	0.000408	1.17e-05	1.73439	EIF6
207078_at	0.00041	1.18e-05	-1.80138	MED6
217809_at	0.00041	1.18e-05	1.87524	BZW2
206645_s_at	0.000413	1.19e-05	-2.21505	NR0B1
226838_at	0.000413	1.2e-05	1.8119	TTC32
235599_at	0.000414	1.2e-05	1.82585	LINC01139
205632_s_at	0.000415	1.2e-05	-2.2441	PIP5K1B
225263_at	0.000419	1.22e-05	1.62876	HS6ST1
201489_at	0.000419	1.22e-05	1.89611	PPIF
201111_at	0.000423	1.24e-05	1.97691	CSE1L
225150_s_at	0.000425	1.24e-05	1.94998	RTKN
33767_at	0.000427	1.25e-05	-3.42381	NEFH
216905_s_at	0.000429	1.26e-05	2.25332	ST14
238447_at	0.000429	1.26e-05	-3.19028	RBMS3
223880_x_at	0.000429	1.26e-05	1.6291	TGIF2-C20orf24
205407_at	0.000432	1.27e-05	-2.97165	RECK
226996_at	0.00044	1.3e-05	1.52888	LCLAT1
228375_at	0.000441	1.3e-05	-1.63283	IGSF11
228977_at	0.000441	1.3e-05	1.88007	LOC729680
241600_at	0.000445	1.32e-05	-1.56991	WIPF3
229377_at	0.00045	1.33e-05	1.90091	GRTP1
203023_at	0.000453	1.34e-05	1.67062	NOP16
212944_at	0.000454	1.35e-05	2.54836	SLC5A3
206683_at	0.000454	1.35e-05	2.48685	ZNF165
236237_at	0.000456	1.36e-05	-1.76652
238649_at	0.000461	1.37e-05	-2.1609	PITPNC1
213587_s_at	0.000462	1.38e-05	1.66788	ATP6V0E2
232784_at	0.000467	1.4e-05	-1.5237
241681_at	0.000482	1.45e-05	-2.03549
231513_at	0.000484	1.46e-05	-2.45765
209437_s_at	0.000484	1.46e-05	2.69549	SPON1
212694_s_at	0.000485	1.46e-05	2.20339	PCCB
237062_at	0.000485	1.46e-05	-2.76713
200948_at	0.000485	1.47e-05	1.55238	MLF2
217835_x_at	0.00049	1.48e-05	1.67363	TGIF2-C20orf24
242407_at	0.000494	1.5e-05	-1.50794
230722_at	0.000499	1.52e-05	-2.56799	BNC2
215227_x_at	0.000502	1.53e-05	1.71058	ACP1
219572_at	0.000507	1.55e-05	-2.52339	CADPS2
221019_s_at	0.000508	1.56e-05	-2.58431	COLEC12
226503_at	0.000508	1.56e-05	1.52748	RIF1
242406_at	0.000509	1.56e-05	3.40448
214662_at	0.00052	1.6e-05	1.61119	WDR43
232668_at	0.00052	1.6e-05	-1.97197
231810_at	0.000521	1.61e-05	1.56566	THRIL
213992_at	0.000522	1.61e-05	-1.85547	COL4A6
241342_at	0.000522	1.61e-05	1.80078	TMEM65
215380_s_at	0.000522	1.61e-05	1.55331	GGCT
236565_s_at	0.000524	1.62e-05	2.22309	LARP6
239579_at	0.000524	1.62e-05	3.20589	EPHX4
205141_at	0.000527	1.63e-05	-1.75058	ANG
1556427_s_at	0.000527	1.64e-05	-1.68439	LRRN4CL
202208_s_at	0.000529	1.64e-05	1.73008	ARL4C
1558292_s_at	0.00053	1.65e-05	1.70824	PIGW
217851_s_at	0.000532	1.66e-05	1.52418	PRELID3B
206125_s_at	0.000536	1.68e-05	2.84211	KLK8
213817_at	0.000536	1.68e-05	-2.27977	IRAK3
209421_at	0.000538	1.68e-05	1.61044	MSH2
209510_at	0.000541	1.7e-05	1.53177	RNF139
230651_at	0.000541	1.7e-05	-1.52013
203397_s_at	0.000541	1.7e-05	2.32465	GALNT3
227451_s_at	0.000542	1.7e-05	2.25599	MCUR1
213679_at	0.000545	1.71e-05	2.37511	TTC30A
202157_s_at	0.00055	1.73e-05	-2.55138	CELF2
202005_at	0.00055	1.73e-05	1.60211	ST14
223599_at	0.00055	1.74e-05	-1.64883	TRIM6
218176_at	0.000552	1.75e-05	1.56965	MAGEF1
226431_at	0.000554	1.75e-05	1.8537	FAM117B
241905_at	0.000555	1.76e-05	-1.78584	PIK3C2A
1553099_at	0.00056	1.78e-05	1.66632	TIGD1
203606_at	0.000569	1.81e-05	1.5639	NDUFS6
235178_x_at	0.000581	1.86e-05	1.94184	ESCO2
238886_at	0.000585	1.87e-05	-1.5806	TMED10
208694_at	0.000588	1.89e-05	1.58969	PRKDC
236545_at	0.00059	1.89e-05	-1.72206
229254_at	0.000591	1.9e-05	-2.12539	MFSD4A
201079_at	0.000599	1.93e-05	1.56642	SYNGR2
214011_s_at	0.0006	1.94e-05	1.51452	NOP16
226943_at	0.0006	1.94e-05	2.02426	C12orf73
241834_at	0.000601	1.95e-05	-1.67665	LOC101930404
225681_at	0.000601	1.95e-05	3.05055	CTHRC1
229285_at	0.000606	1.96e-05	-2.10894	RNASEL
225702_at	0.000609	1.98e-05	1.68277	C8orf76
218640_s_at	0.000611	1.99e-05	1.90236	PLEKHF2
241812_at	0.000617	2.01e-05	-1.67562	SPATS2L
221207_s_at	0.000623	2.04e-05	-2.13429	NBEA
243318_at	0.000627	2.06e-05	-1.84055	DCAF8
219004_s_at	0.000628	2.07e-05	1.57589	MIS18A
220172_at	0.00063	2.08e-05	1.56217	DCAF17
1568857_a_at	0.00063	2.08e-05	-1.70026	NBR1
203649_s_at	0.00064	2.12e-05	-2.01368	PLA2G2A
213201_s_at	0.000641	2.13e-05	2.59199	TNNT1
205303_at	0.000645	2.14e-05	-1.62753	KCNJ8
212607_at	0.000646	2.14e-05	-1.88642	AKT3
203178_at	0.000649	2.16e-05	-2.74679	GATM
228555_at	0.000649	2.16e-05	-1.61503	CAMK2D
203180_at	0.000653	2.17e-05	-2.83005	ALDH1A3
221234_s_at	0.00066	2.21e-05	-1.97293	BACH2
204798_at	0.000661	2.21e-05	2.19245	MYB
205979_at	0.000666	2.24e-05	4.57503	SCGB2A1
225968_at	0.000677	2.29e-05	-1.53901	PRICKLE2
218701_at	0.000682	2.3e-05	1.9743	LACTB2
227804_at	0.000683	2.31e-05	1.89254	TLCD1
205449_at	0.000683	2.31e-05	1.93017	SAC3D1
235834_at	0.000683	2.31e-05	-1.92423	CALD1
209211_at	0.000685	2.32e-05	1.6552	KLF5
205046_at	0.000686	2.33e-05	1.50422	CENPE
222316_at	0.00069	2.35e-05	-2.11452
203238_s_at	0.000693	2.36e-05	2.15817	NOTCH3
230237_at	0.000694	2.37e-05	-1.75626	ADCYAP1
218073_s_at	0.000695	2.37e-05	1.69714	NDC1
219121_s_at	0.000697	2.38e-05	1.81122	ESRP1
204469_at	0.000697	2.38e-05	-2.42561	PTPRZ1
235412_at	0.000699	2.39e-05	-1.61545	ARHGEF7
225915_at	0.000711	2.44e-05	-1.66107	CAB39L
229574_at	0.000718	2.47e-05	-2.3709	TRA2A
231311_at	0.000718	2.47e-05	1.83141
205466_s_at	0.00072	2.48e-05	-2.46711	HS3ST1
236000_s_at	0.000723	2.49e-05	-2.50649
228027_at	0.000725	2.5e-05	-2.10659	ARMCX5-GPRASP2
218782_s_at	0.000731	2.52e-05	1.81945	ATAD2
220094_s_at	0.000734	2.54e-05	2.13198	MCUR1
1558345_a_at	0.000735	2.54e-05	1.67181	LOC439911
238142_at	0.000741	2.57e-05	-1.69385
202202_s_at	0.000744	2.58e-05	-3.486	LAMA4
221648_s_at	0.00075	2.61e-05	2.0394	AGMAT
238311_at	0.000753	2.63e-05	-1.81624
237466_s_at	0.000765	2.67e-05	-1.64586	HHIP
218239_s_at	0.000768	2.69e-05	1.54851	GTPBP4
204115_at	0.000768	2.69e-05	-3.08859	GNG11
203968_s_at	0.00077	2.7e-05	1.67482	CDC6
200824_at	0.000774	2.72e-05	1.50621	GSTP1
224061_at	0.000778	2.74e-05	-1.75067	INMT
238756_at	0.00078	2.75e-05	2.66141	GAS2L3
228143_at	0.000782	2.76e-05	3.79637	CP
222572_at	0.000783	2.77e-05	1.97677	PDP1
228286_at	0.000785	2.78e-05	1.85728	GEN1
226225_at	0.00079	2.8e-05	-3.25647	MCC
212157_at	0.000791	2.81e-05	-1.75244	SDC2
237732_at	0.000792	2.82e-05	-2.21441	PRR9
242558_at	0.000796	2.84e-05	-2.02558
225656_at	0.000798	2.84e-05	-2.29348	EFHC1
217028_at	0.000801	2.86e-05	3.09186	CXCR4
227576_at	0.000801	2.86e-05	-2.10216
218847_at	0.000803	2.87e-05	1.61037	IGF2BP2
232628_at	0.000805	2.88e-05	-1.57733
221485_at	0.000809	2.9e-05	1.68643	B4GALT5
212430_at	0.000813	2.92e-05	1.76537	RBM38
202932_at	0.000814	2.93e-05	1.89254	YES1
240458_at	0.000816	2.94e-05	-2.15912
213301_x_at	0.00082	2.96e-05	1.57026	TRIM24
207069_s_at	0.000824	2.98e-05	1.8059	SMAD6
201689_s_at	0.000825	2.98e-05	1.8974	TPD52
242146_at	0.000828	3e-05	-2.11812	SNRPA1
235759_at	0.000833	3.02e-05	-2.8369
205222_at	0.000842	3.07e-05	1.89801	EHHADH
209200_at	0.000845	3.08e-05	-2.17613	MEF2C
228069_at	0.000846	3.08e-05	2.49836	MTFR2
219522_at	0.000849	3.1e-05	2.28651	FJX1
235493_at	0.00085	3.11e-05	-1.81817
1555564_a_at	0.000852	3.12e-05	-2.87404	CFI
214314_s_at	0.000852	3.12e-05	1.74796	EIF5B
202934_at	0.000857	3.14e-05	2.03571	HK2
208658_at	0.00086	3.15e-05	1.54367	PDIA4
213596_at	0.00086	3.16e-05	-1.6218	CASP4
227819_at	0.000861	3.16e-05	2.53523	LGR6
238475_at	0.000864	3.17e-05	1.52632	ALG10B
200925_at	0.000865	3.18e-05	1.60711	COX6A1
219331_s_at	0.00087	3.2e-05	-1.69773	KLHDC8A
240046_at	0.000874	3.22e-05	-1.59829
236750_at	0.000875	3.23e-05	-1.5106
236966_at	0.000876	3.24e-05	-1.72666	ARMC8
235803_at	0.000876	3.24e-05	-2.40091
233899_x_at	0.000876	3.24e-05	2.3617	ZBTB10
210715_s_at	0.000877	3.24e-05	1.79733	SPINT2
229002_at	0.000878	3.25e-05	1.83863	FAM69B
226287_at	0.000881	3.27e-05	1.86555	CCDC34
229942_at	0.000881	3.27e-05	-2.21011	BNC2
213007_at	0.00089	3.31e-05	1.98408	FANCI
201508_at	0.000891	3.31e-05	-1.61267	IGFBP4
230741_at	0.000913	3.42e-05	-2.1963	P2RX7
228623_at	0.000913	3.42e-05	-2.06718
212886_at	0.000913	3.42e-05	-1.64805	CCDC69
242909_at	0.000915	3.43e-05	1.93544
229400_at	0.000915	3.43e-05	-1.61199	HOXD10
204240_s_at	0.000933	3.52e-05	1.9006	SMC2
209198_s_at	0.000935	3.54e-05	2.25375	SYT11
225765_at	0.000935	3.54e-05	1.64181	TNPO1
222738_at	0.000938	3.55e-05	-1.96899	WWC2
44790_s_at	0.000938	3.55e-05	-2.06358	KIAA0226L
210117_at	0.000938	3.56e-05	1.79301	SPAG1
242829_x_at	0.000941	3.57e-05	-1.97877
235716_at	0.000953	3.63e-05	-2.1165
205117_at	0.000956	3.65e-05	-1.99287	FGF1
244803_at	0.000957	3.65e-05	-1.60296
220272_at	0.000957	3.65e-05	-2.02869	BNC2
225793_at	0.000957	3.66e-05	-2.00213	LIX1L
229858_at	0.000961	3.68e-05	-1.54845
219602_s_at	0.000969	3.71e-05	-1.51239	PIEZO2
201112_s_at	0.000973	3.74e-05	1.66355	CSE1L
244383_at	0.000973	3.74e-05	-1.57538
222830_at	0.000976	3.76e-05	2.30515	GRHL1
229966_at	0.000977	3.77e-05	-1.82185	EWSR1
218944_at	0.000977	3.77e-05	1.67747	PYCRL
238967_at	0.000977	3.77e-05	-2.54743
223748_at	0.000977	3.77e-05	3.08219	SLC4A11
226272_at	0.000989	3.82e-05	1.88166	RCAN3
218049_s_at	0.00099	3.83e-05	2.09655	MRPL13
205304_s_at	0.001	3.87e-05	-1.61452	KCNJ8
230387_at	0.001	3.88e-05	-2.27317
210652_s_at	0.001	3.89e-05	1.65662	TTC39A
243664_at	0.001	3.89e-05	-1.52775	TXNL1
202291_s_at	0.001	3.9e-05	-3.22062	MGP
213427_at	0.001	3.9e-05	1.69147	RPP40
218331_s_at	0.00101	3.91e-05	1.54055	FAM208B
219274_at	0.00101	3.95e-05	3.0496	TSPAN12
217947_at	0.00101	3.95e-05	1.94677	CMTM6
220603_s_at	0.00101	3.96e-05	-1.52649	MCTP2
227088_at	0.00102	3.97e-05	-1.83369	PDE5A
229886_at	0.00102	3.97e-05	1.8546	C5orf34
205393_s_at	0.00102	4e-05	1.63237	CHEK1
238712_at	0.00103	4.01e-05	-1.87151
209026_x_at	0.00103	4.02e-05	1.68412	TUBB
218500_at	0.00103	4.02e-05	1.67796	THEM6
219250_s_at	0.00104	4.07e-05	-2.90403	FLRT3
202545_at	0.00104	4.08e-05	1.56988	PRKCD
218027_at	0.00105	4.13e-05	1.7725	MRPL15
214435_x_at	0.00105	4.15e-05	2.30349	RALA
1558143_a_at	0.00106	4.19e-05	1.57423	BCL2L11
219215_s_at	0.00106	4.19e-05	2.22964	SLC39A4
227971_at	0.00106	4.19e-05	-2.80293	NRK
202112_at	0.00106	4.19e-05	1.68881	VWF
201074_at	0.00107	4.22e-05	1.6208	SMARCC1
227094_at	0.00107	4.25e-05	1.63432	DHTKD1
225158_at	0.00108	4.27e-05	1.64123	GFM1
230659_at	0.00108	4.29e-05	-1.66684
217437_s_at	0.00108	4.3e-05	-2.24567	TACC1
222274_at	0.00108	4.3e-05	-1.78936	ZDHHC8P1
228401_at	0.00108	4.31e-05	1.87611	ATAD2
232541_at	0.00109	4.35e-05	-2.22181
243993_at	0.00109	4.37e-05	-1.63135
235509_at	0.0011	4.39e-05	1.83081	LOC100506538
229787_s_at	0.0011	4.4e-05	-2.07162	OGT
222581_at	0.0011	4.43e-05	1.90124	XPR1
227921_at	0.00111	4.44e-05	2.08943	LOC105379499
204393_s_at	0.00111	4.45e-05	-2.60904	ACPP
226490_at	0.00111	4.46e-05	-1.78183	NHSL1
242881_x_at	0.00111	4.48e-05	2.93938	DUXAP10
238478_at	0.00111	4.49e-05	-2.83619	BNC2
242853_at	0.00112	4.52e-05	-1.62108
212236_x_at	0.00113	4.55e-05	1.57989	KRT17
232278_s_at	0.00113	4.57e-05	1.65049	DEPDC1
227461_at	0.00113	4.58e-05	2.72112	STON2
243395_at	0.00113	4.59e-05	-2.01154
1556009_at	0.00113	4.6e-05	1.57195	PEX13
221521_s_at	0.00114	4.61e-05	1.53348	GINS2
1552797_s_at	0.00114	4.62e-05	3.01146	PROM2
205414_s_at	0.00115	4.7e-05	-2.25091	ARHGAP44
1554408_a_at	0.00115	4.71e-05	1.84137	TK1
210766_s_at	0.00116	4.73e-05	1.91056	CSE1L
211747_s_at	0.00116	4.73e-05	1.505	LSM5
223038_s_at	0.00116	4.75e-05	1.95153	FAM60A
209398_at	0.00116	4.77e-05	2.3777	HIST1H1C
208029_s_at	0.00117	4.81e-05	1.88635	LAPTM4B
224376_s_at	0.00117	4.84e-05	1.5141	TGIF2-C20orf24
217499_x_at	0.00118	4.84e-05	1.62295	OR7E37P
213425_at	0.00119	4.89e-05	-2.64793	WNT5A
1559360_at	0.00119	4.9e-05	-2.51639
235155_at	0.00119	4.91e-05	-1.92473	BDH2
206363_at	0.0012	4.96e-05	-2.61136	MAF
203386_at	0.0012	4.97e-05	-1.86016	TBC1D4
212909_at	0.0012	4.97e-05	3.78894	LYPD1
210347_s_at	0.00121	5.02e-05	2.06151	BCL11A
201294_s_at	0.00121	5.03e-05	-2.0392	WSB1
217787_s_at	0.00121	5.05e-05	1.67096	GALNT2
208621_s_at	0.00122	5.08e-05	-1.55441	EZR
201091_s_at	0.00123	5.14e-05	1.54421	CBX3
230733_at	0.00123	5.16e-05	-1.67132
227296_at	0.00124	5.21e-05	1.86042	MFSD3
202722_s_at	0.00125	5.23e-05	1.62164	GFPT1
203693_s_at	0.00125	5.27e-05	1.69956	E2F3
235099_at	0.00125	5.27e-05	1.90826	CMTM8
214282_at	0.00126	5.31e-05	2.94897
235205_at	0.00126	5.31e-05	1.96128	OXR1
214696_at	0.00128	5.4e-05	-2.07207	MIR22
225355_at	0.00128	5.42e-05	1.83255	NEURL1B
241916_at	0.00129	5.46e-05	-2.44295
203967_at	0.00129	5.47e-05	1.81442	CDC6
211980_at	0.00129	5.47e-05	2.00385	COL4A1
221899_at	0.0013	5.51e-05	-1.89903	N4BP2L2
239138_at	0.0013	5.53e-05	1.50876	NAA50
215390_at	0.0013	5.55e-05	-1.51953
1559394_a_at	0.00131	5.57e-05	-1.9846
235746_s_at	0.00131	5.59e-05	-2.15593	PLA2R1
1556590_s_at	0.00132	5.67e-05	-1.88268
208795_s_at	0.00133	5.71e-05	1.61032	MCM7
214469_at	0.00133	5.72e-05	1.65395	HIST1H2AE
210172_at	0.00133	5.73e-05	-1.81036	SF1
201893_x_at	0.00133	5.74e-05	-2.25314	DCN
204060_s_at	0.00133	5.75e-05	2.12243	PRKY
219312_s_at	0.00133	5.75e-05	2.46158	ZBTB10
201479_at	0.00135	5.81e-05	1.56258	MIR664B
206201_s_at	0.00135	5.82e-05	-2.95842	MEOX2
229691_at	0.00136	5.87e-05	1.67283	ZBTB42
221582_at	0.00136	5.88e-05	1.91701	HIST3H2A
202854_at	0.00136	5.88e-05	1.94733	HPRT1
211714_x_at	0.00137	5.93e-05	1.69242	TUBB
201008_s_at	0.00138	6.01e-05	-2.29506	TXNIP
211813_x_at	0.00139	6.05e-05	-2.11724	DCN
239069_s_at	0.00139	6.06e-05	1.88144
227703_s_at	0.00139	6.08e-05	-1.90385	SYTL4
224964_s_at	0.0014	6.1e-05	-2.37339	GNG2
239102_s_at	0.0014	6.1e-05	-1.56949
218886_at	0.00141	6.21e-05	1.81826	PAK1IP1
209335_at	0.00144	6.33e-05	-3.15248	DCN
230518_at	0.00145	6.43e-05	2.00907	MPZL2
226615_at	0.00146	6.45e-05	2.5906	XPR1
211361_s_at	0.00147	6.51e-05	-1.56057	SERPINB13
204846_at	0.00147	6.52e-05	3.33299	CP
217834_s_at	0.00148	6.58e-05	1.80046	SYNCRIP
229334_at	0.00148	6.61e-05	-1.55949	RUFY3
228565_at	0.00149	6.62e-05	1.66568	KIAA1804
230263_s_at	0.00149	6.63e-05	-3.10529	DOCK5
206157_at	0.00149	6.64e-05	3.43472	PTX3
219029_at	0.0015	6.72e-05	2.04719	TMEM267
225242_s_at	0.00151	6.74e-05	-3.04696	CCDC80
237291_at	0.00151	6.76e-05	1.58429	PRORSD1P
239370_at	0.00151	6.77e-05	-2.63411	LINC01133
232865_at	0.00151	6.78e-05	-1.50033	AFF4
202758_s_at	0.00152	6.8e-05	1.55268	RFXANK
210387_at	0.00152	6.8e-05	2.38611	HIST1H2BJ
204059_s_at	0.00153	6.86e-05	-2.43854	ME1
206698_at	0.00153	6.9e-05	2.305	XK
219918_s_at	0.00153	6.9e-05	2.26892	ASPM
222721_at	0.00154	6.92e-05	-1.72289	CNIH4
227911_at	0.00154	6.94e-05	-1.96525	ARHGAP28
226319_s_at	0.00155	6.97e-05	1.81572	ALYREF
206772_at	0.00155	6.98e-05	3.72784	PTH2R
205968_at	0.00156	7.08e-05	1.9598	KCNS3
208394_x_at	0.00158	7.18e-05	1.76618	ESM1
203881_s_at	0.00158	7.2e-05	-2.87924	DMD
229139_at	0.00159	7.26e-05	1.50839	JPH1
1558410_s_at	0.0016	7.28e-05	-1.64543
243589_at	0.0016	7.29e-05	-1.81972	KANSL1
225293_at	0.00161	7.36e-05	-1.71276	COL27A1
221840_at	0.00161	7.37e-05	-1.59304	PTPRE
210691_s_at	0.00163	7.47e-05	1.57251	CACYBP
219451_at	0.00163	7.5e-05	-1.53102	MSRB2
203065_s_at	0.00163	7.52e-05	-2.84038	CAV1
219017_at	0.00164	7.55e-05	1.72285	ETNK1
219295_s_at	0.00164	7.55e-05	-2.66152	PCOLCE2
218541_s_at	0.00165	7.6e-05	4.20399	C8orf4
221933_at	0.00165	7.61e-05	-3.01932	NLGN4X
201298_s_at	0.00165	7.62e-05	1.5482	MOB1A
205399_at	0.00165	7.64e-05	-1.71792	DCLK1
243864_at	0.00167	7.73e-05	-1.72423	CCDC80
206581_at	0.00167	7.74e-05	-1.63791	BNC1
213998_s_at	0.00169	7.86e-05	-3.0067	DDX17
210139_s_at	0.00169	7.86e-05	-2.42194	PMP22
242337_at	0.00169	7.88e-05	-1.7191
235092_at	0.00171	7.96e-05	2.74228
213918_s_at	0.00175	8.19e-05	1.57426	NIPBL
205157_s_at	0.00176	8.22e-05	1.81941	KRT17
225720_at	0.00177	8.25e-05	-1.70117	SYNPO2
33322_i_at	0.00178	8.31e-05	2.11331	SFN
203931_s_at	0.00178	8.31e-05	1.69202	MRPL12
244289_at	0.00178	8.33e-05	-1.89839	ZNF300P1
238332_at	0.00179	8.44e-05	-2.26649	ANKRD29
203022_at	0.0018	8.5e-05	1.7921	RNASEH2A
208815_x_at	0.00181	8.51e-05	1.70208	HSPA4
211896_s_at	0.00181	8.51e-05	-3.73168	DCN
201116_s_at	0.00182	8.57e-05	-2.62433	CPE
203432_at	0.00182	8.61e-05	1.65123	TMPO
222608_s_at	0.00182	8.62e-05	2.14845	ANLN
226086_at	0.00184	8.71e-05	2.14218	SYT13
243933_at	0.00184	8.73e-05	-1.70334
213933_at	0.00184	8.74e-05	-2.57598	PTGER3
236472_at	0.00184	8.75e-05	-1.82736
218695_at	0.00186	8.85e-05	1.63112	EXOSC4
202635_s_at	0.00186	8.85e-05	1.62913	POLR2K
241956_at	0.00186	8.86e-05	-1.54239
206544_x_at	0.00186	8.88e-05	-1.56944	SMARCA2
203517_at	0.00189	9.01e-05	1.58968	MTX2
225759_x_at	0.00189	9.03e-05	1.73067	CLMN
33323_r_at	0.0019	9.08e-05	2.17393	SFN
227198_at	0.0019	9.11e-05	-1.71202	AFF3
219764_at	0.00191	9.15e-05	3.32671	FZD10
225203_at	0.00191	9.15e-05	1.65888	PPP1R16A
237330_at	0.00191	9.16e-05	-1.57004
218497_s_at	0.00191	9.19e-05	1.50388	RNASEH1
205372_at	0.00191	9.2e-05	2.41549	PLAG1
210512_s_at	0.00192	9.21e-05	1.81105	VEGFA
204339_s_at	0.00192	9.24e-05	-1.77005	RGS4
204268_at	0.00192	9.27e-05	2.52216	S100A2
218285_s_at	0.00193	9.31e-05	-1.62295	BDH2
212072_s_at	0.00196	9.49e-05	1.58394	CSNK2A1
226403_at	0.00196	9.5e-05	2.02989	TMC4
239834_at	0.00198	9.6e-05	2.62844
201521_s_at	0.00199	9.66e-05	1.88867	NCBP2
205361_s_at	0.00199	9.67e-05	1.74562	PFDN4
221919_at	0.002	9.73e-05	-1.73148	HNRNPA1
201066_at	0.002	9.77e-05	1.99644	CYC1
230381_at	0.00201	9.81e-05	1.88466	LOC101929219
226210_s_at	0.00202	9.86e-05	-2.44689	MEG3
204244_s_at	0.00202	9.88e-05	1.68399	DBF4
1569180_at	0.00202	9.91e-05	-2.1386
214155_s_at	0.00203	9.96e-05	1.52907	LARP4
242121_at	0.00204	0.0001	-2.08026	FTX
215532_x_at	0.00204	0.0001	1.97622	ZNF492
239010_at	0.00205	0.000101	2.88895	DUXAP10
228030_at	0.00205	0.000101	-2.23363	RBM6
57703_at	0.00206	0.000102	1.57766	SENP5
231227_at	0.00206	0.000102	-2.11296
222881_at	0.00207	0.000102	-2.16957	HPSE
205795_at	0.00208	0.000103	-1.88268	NRXN3
207076_s_at	0.00208	0.000103	2.26651	ASS1
241751_at	0.00208	0.000103	-1.65214	OFD1
223217_s_at	0.00208	0.000103	-1.68128	NFKBIZ
238778_at	0.00209	0.000104	2.28866	MPP7
200679_x_at	0.0021	0.000104	1.5014	HMGB1
1554455_at	0.0021	0.000105	-1.74523	LINS1
205027_s_at	0.00212	0.000105	-1.93037	MAP3K8
218398_at	0.00212	0.000106	1.6783	MRPS30
203355_s_at	0.00212	0.000106	-2.72269	PSD3
214290_s_at	0.00213	0.000107	1.57164	HIST2H2AA4
219211_at	0.00213	0.000107	1.99212	USP18
223395_at	0.00213	0.000107	-3.61015	ABI3BP
227372_s_at	0.00213	0.000107	1.66184	BAIAP2L1
231078_at	0.00214	0.000107	-1.5506	SLC25A37
209006_s_at	0.00214	0.000107	-2.51336	RSRP1
218775_s_at	0.00214	0.000108	-1.76381	WWC2
218350_s_at	0.00215	0.000108	1.55617	GMNN
243791_at	0.00215	0.000108	-1.73424
205237_at	0.00215	0.000109	-1.76723	FCN1
231007_at	0.00216	0.00011	2.94252
227177_at	0.00216	0.00011	1.82859	CORO2A
236448_at	0.00218	0.000111	1.5534	UNC5A
227227_at	0.00218	0.000111	-1.84822
232238_at	0.00219	0.000111	1.75065	ASPM
204848_x_at	0.00219	0.000111	-1.66061	HBG2
201695_s_at	0.00221	0.000113	1.75885	PNP
1553693_s_at	0.00221	0.000113	-1.59475	CBR4
207808_s_at	0.00222	0.000113	-2.66931	PROS1
239887_at	0.00222	0.000114	2.72024	LOC101928554
218538_s_at	0.00224	0.000115	1.68222	MRS2
218854_at	0.00224	0.000115	-2.56604	DSE
214058_at	0.00226	0.000116	2.27226	MYCL
1552472_a_at	0.00226	0.000116	1.5514	ACAP2
212563_at	0.00226	0.000116	1.78948	MIR7112
229393_at	0.00227	0.000117	-1.5166	L3MBTL3
205382_s_at	0.00228	0.000117	-1.66043	CFD
204430_s_at	0.00228	0.000117	-1.57833	SLC2A5
217986_s_at	0.0023	0.000119	1.55733	BAZ1A
205473_at	0.00232	0.00012	1.87228	ATP6V1B1
226250_at	0.00233	0.000121	-1.7665	ZBTB20
223360_at	0.00233	0.000121	1.56319	SPATC1L
229095_s_at	0.00236	0.000123	2.74113	LOC100507334
203680_at	0.00236	0.000123	-2.67385	PRKAR2B
235587_at	0.00237	0.000123	1.87349	PAXIP1-AS1
238133_at	0.00237	0.000124	-1.67022
221909_at	0.00238	0.000124	1.82313	RNFT2
204048_s_at	0.0024	0.000126	-1.62742	PHACTR2
216620_s_at	0.00241	0.000126	-1.62415	ARHGEF10
33132_at	0.00243	0.000128	1.61855	MIR6849
223491_at	0.00243	0.000128	1.56168	COMMD2
201843_s_at	0.00244	0.000128	-4.60274	EFEMP1
206392_s_at	0.00245	0.000129	-3.65266	RARRES1
203663_s_at	0.00245	0.000129	1.69505	COX5A
204256_at	0.00247	0.000131	2.15785	ELOVL6
205512_s_at	0.00247	0.000131	1.60151	AIFM1
219563_at	0.00248	0.000132	-1.64256	SYNE3
211682_x_at	0.00248	0.000132	1.68314	UGT2B28
201797_s_at	0.00248	0.000132	1.52531	VARS
227356_at	0.00249	0.000132	1.98731
226865_at	0.0025	0.000133	-1.64936	PLXDC2
212822_at	0.00251	0.000134	-1.63038	HEG1
237015_at	0.00255	0.000136	-1.56587	LOC105371352
36936_at	0.00257	0.000138	1.78325	TSTA3
203453_at	0.00257	0.000138	1.76622	SCNN1A
209822_s_at	0.00258	0.000139	-1.92221	VLDLR
212312_at	0.00259	0.000139	1.53494	BCL2L1
204480_s_at	0.0026	0.00014	1.64019	C9orf16
204082_at	0.0026	0.00014	-1.84117	PBX3
243528_at	0.0026	0.00014	-1.54616
226931_at	0.0026	0.00014	2.3363	TMTC1
223170_at	0.00263	0.000142	-2.12676	TMEM98
202743_at	0.00263	0.000143	1.54485	PIK3R3
231274_s_at	0.00263	0.000143	-1.91635
223480_s_at	0.00264	0.000143	1.75654	MRPL47
201697_s_at	0.00265	0.000144	1.67658	DNMT1
219814_at	0.00268	0.000146	-1.56429	MBNL3
218857_s_at	0.00268	0.000146	2.31298	ASRGL1
238558_at	0.00269	0.000147	-1.51751
220051_at	0.00272	0.000149	2.08145	PRSS21
206065_s_at	0.00272	0.000149	-1.52102	DPYS
1559214_at	0.00273	0.00015	-1.66232	FBXO22
226189_at	0.00273	0.00015	2.1101	ITGB8
209988_s_at	0.00274	0.00015	-1.89311	ASCL1
204646_at	0.00276	0.000152	-3.42276	DPYD
229994_at	0.00276	0.000152	-2.25698	NFIA
230673_at	0.00276	0.000152	-3.19819	PKHD1L1
218613_at	0.00277	0.000153	-2.09383	PSD3
204396_s_at	0.0028	0.000155	-1.69409	GRK5
1569181_x_at	0.00281	0.000156	-1.84292
222433_at	0.00283	0.000158	1.5324	ENAH
212058_at	0.00285	0.000159	1.60544	U2SURP
213593_s_at	0.00287	0.00016	-1.8885	TRA2A
224022_x_at	0.00287	0.00016	-1.59397	WNT16
228062_at	0.00287	0.00016	-1.73923	NAP1L5
224579_at	0.00289	0.000161	1.79413	SLC38A1
226789_at	0.00289	0.000162	-2.03403	EMB
209505_at	0.00292	0.000164	-3.26385	NR2F1
212242_at	0.00294	0.000165	2.06288	TUBA4A
230763_at	0.00298	0.000168	2.00371	SPATA17
1556794_at	0.00298	0.000168	1.50124
228793_at	0.00298	0.000168	-1.76527	JMJD1C
230624_at	0.00299	0.000169	-1.96027	SLC25A27
1558486_at	0.00302	0.000172	-1.90191	ZNF493
230563_at	0.00304	0.000173	2.42848	RASGEF1A
235209_at	0.00305	0.000174	-2.94345	SBSPON
226438_at	0.00305	0.000174	2.03694	SNTB1
228640_at	0.00307	0.000175	3.35237	PCDH7
215388_s_at	0.00307	0.000175	-2.98852	CFHR1
223700_at	0.00307	0.000175	1.6952	MND1
213139_at	0.00308	0.000176	-2.29655	SNAI2
209167_at	0.0031	0.000178	2.14557	GPM6B
239765_at	0.0031	0.000179	1.59896	CPEB3
206391_at	0.0031	0.000179	-2.70021	RARRES1
239848_at	0.00311	0.000179	-1.55379	EIF3M
235060_at	0.00311	0.000179	-1.63556	LOC100190986
224623_at	0.00311	0.00018	1.75871	LOC728554
209621_s_at	0.00311	0.00018	-1.56079	PDLIM3
226661_at	0.00312	0.00018	1.53615	CDCA2
213515_x_at	0.00313	0.000181	-2.89626	HBG2
227376_at	0.00313	0.000181	-1.95051	GLI3
212560_at	0.00313	0.000181	2.0911	SORL1
213364_s_at	0.00313	0.000182	-1.58023	SNX1
202708_s_at	0.00316	0.000184	1.68022	HIST2H2BE
227719_at	0.00317	0.000185	-2.11448	SMAD9
227260_at	0.00318	0.000185	-2.1425
219493_at	0.00319	0.000186	1.95065	SHCBP1
229099_at	0.00319	0.000186	1.78974	UQCC3
211015_s_at	0.0032	0.000187	1.55504	HSPA4
240307_at	0.0032	0.000187	-1.77318
201117_s_at	0.0032	0.000187	-2.40304	CPE
203729_at	0.00321	0.000188	-2.08076	EMP3
227607_at	0.00322	0.000189	-2.05303	STAMBPL1
208928_at	0.00323	0.00019	1.75484	POR
226435_at	0.00323	0.00019	-2.17358	PAPLN
238755_at	0.00324	0.00019	3.32386	RASSF10
202746_at	0.00324	0.00019	-2.17852	ITM2A
238762_at	0.00328	0.000193	1.87968	MTHFD2L
50374_at	0.0033	0.000195	1.50542	OXLD1
201015_s_at	0.00331	0.000195	1.72095	JUP
225853_at	0.00331	0.000195	1.56634	GNPNAT1
226458_at	0.00331	0.000195	1.77049
204042_at	0.00336	0.000199	-1.94139	WASF3
236524_at	0.00337	0.0002	-2.14944
218729_at	0.0034	0.000202	-2.73911	LXN
204563_at	0.00343	0.000204	-1.51561	SELL
239014_at	0.00344	0.000205	-1.54157	CCAR1
206011_at	0.00346	0.000207	-1.51464	CASP1
232054_at	0.00346	0.000207	-1.97479	LOC101926951
208933_s_at	0.00347	0.000207	-2.72248	LGALS8
240253_at	0.00348	0.000208	2.61381
219368_at	0.00349	0.000209	-2.07415	NAP1L2
205778_at	0.0035	0.00021	2.28703	KLK7
225267_at	0.0035	0.00021	1.54296	KPNA4
238018_at	0.0035	0.00021	-2.72374	FAM150B
225802_at	0.00352	0.000211	1.51091	TOP1MT
204086_at	0.00352	0.000211	2.84742	PRAME
225288_at	0.00353	0.000212	-1.68332	COL27A1
202897_at	0.00354	0.000213	-2.03656	SIRPA
225241_at	0.00356	0.000215	-2.05609	CCDC80
209911_x_at	0.00357	0.000216	1.86704	HIST1H2BD
203817_at	0.00364	0.000221	2.14213	GUCY1B3
208606_s_at	0.00366	0.000222	-1.82287	WNT4
202961_s_at	0.00368	0.000224	1.6317	ARMC2-AS1
204388_s_at	0.00369	0.000224	-1.83756	MAOA
223502_s_at	0.00372	0.000226	-2.28663	TNFSF13B
205880_at	0.00372	0.000227	-1.74889	PRKD1
201842_s_at	0.00372	0.000227	-4.55489	EFEMP1
228692_at	0.00373	0.000228	2.86813	PREX2
228335_at	0.00374	0.000228	-3.02006	CLDN11
200787_s_at	0.00375	0.000229	1.84857	PEA15
218842_at	0.00375	0.000229	1.66616	RPAP3
231181_at	0.00376	0.00023	-4.31551
204412_s_at	0.00377	0.000231	-1.87905	NEFH
226695_at	0.00377	0.000231	-2.2995	PRRX1
200903_s_at	0.0038	0.000234	1.81406	AHCY
226402_at	0.00381	0.000235	-2.34795	CYP2U1
204836_at	0.00381	0.000235	2.25822	GLDC
202504_at	0.00382	0.000236	1.5442	TRIM29
210983_s_at	0.00383	0.000237	1.62185	MCM7
210397_at	0.00384	0.000238	3.17608	DEFB1
222446_s_at	0.00386	0.00024	1.86194	BACE2
222939_s_at	0.00389	0.000242	1.60218	SLC16A10
212012_at	0.0039	0.000243	1.92174	PXDN
241453_at	0.0039	0.000243	2.2339	PTK2
243018_at	0.00395	0.000247	1.7039	BBOX1-AS1
221768_at	0.00396	0.000248	-1.8671	SFPQ
218677_at	0.00397	0.000248	1.83671	S100A14
201185_at	0.00399	0.00025	-2.37533	HTRA1
219489_s_at	0.00401	0.000252	1.58627	NXN
221020_s_at	0.00401	0.000253	1.55293	SLC25A32
201577_at	0.00401	0.000253	1.53836	NME1
201426_s_at	0.00408	0.000258	-2.07249	VIM
242546_at	0.00408	0.000258	2.31218	LINC01296
205031_at	0.00413	0.000262	-1.65641	EFNB3
206404_at	0.00415	0.000264	-2.89534	FGF9
235028_at	0.00415	0.000264	-2.21291
230966_at	0.00415	0.000264	2.05821	IL4I1
227399_at	0.00415	0.000265	-3.24315	VGLL3
1556182_x_at	0.00418	0.000267	1.58108	ANKRD65
218280_x_at	0.00418	0.000267	1.70921	HIST2H2AA4
211971_s_at	0.0042	0.000269	1.5139	LRPPRC
239999_at	0.00424	0.000272	-2.00281	MIR99AHG
207098_s_at	0.00425	0.000273	1.5379	MFN1
230791_at	0.00426	0.000274	-2.18025
205568_at	0.0043	0.000277	-2.67302	AQP9
200832_s_at	0.00431	0.000278	2.38048	SCD
201688_s_at	0.00431	0.000278	2.02135	TPD52
241936_x_at	0.00431	0.000278	-1.50808
219059_s_at	0.00432	0.000279	-1.75049	LYVE1
242228_at	0.00433	0.00028	2.12573	BICD1
228128_x_at	0.00434	0.000281	-2.28221	PAPPA
239300_at	0.00434	0.000281	-1.52077	PIK3C3
204073_s_at	0.00437	0.000284	-1.82269	MYRF
212419_at	0.00438	0.000285	-1.5361	ZCCHC24
203214_x_at	0.0044	0.000286	2.06326	CDK1
213906_at	0.00442	0.000288	1.77895	MYBL1
221823_at	0.00443	0.000289	1.54254	C5orf30
209016_s_at	0.00444	0.00029	1.99828	KRT7
236798_at	0.00445	0.000291	1.8457	LINC00888
205436_s_at	0.00445	0.000292	1.78315	H2AFX
210135_s_at	0.00445	0.000292	-1.97337	SHOX2
209482_at	0.0045	0.000296	1.64272	POP7
228654_at	0.0045	0.000297	1.61657	SPIN4
204041_at	0.0045	0.000297	-2.03491	MAOB
231882_at	0.0045	0.000297	2.13623
227240_at	0.00452	0.000298	1.73489	NGEF
214235_at	0.00456	0.000301	-1.67862	CYP3A5
235148_at	0.00458	0.000304	1.8331	KRTCAP3
225890_at	0.00459	0.000304	1.6086	MGME1
222701_s_at	0.00459	0.000304	1.50301	CHCHD7
230003_at	0.0046	0.000306	-1.77123	SLC16A7
238751_at	0.00461	0.000306	-1.56828	SORBS2
221841_s_at	0.00463	0.000308	-2.29688	KLF4
236322_at	0.00463	0.000308	-1.72836
207480_s_at	0.00464	0.000309	-2.92439	MEIS2
222457_s_at	0.00465	0.00031	-1.64072	LIMA1
232692_at	0.00465	0.00031	-1.58159	TDRD6
216973_s_at	0.00465	0.00031	1.77855	HOXB7
216834_at	0.00468	0.000313	2.9479	RGS1
204905_s_at	0.00474	0.000318	1.60105	EEF1E1
213169_at	0.00475	0.00032	-2.24427	SEMA5A
217762_s_at	0.00481	0.000324	-1.60249	RAB31
229666_s_at	0.00482	0.000325	1.51682	CSTF3
215071_s_at	0.00487	0.00033	1.69958	HIST1H2AC
222853_at	0.00487	0.00033	-2.54204	FLRT3
203789_s_at	0.00492	0.000334	-2.36096	SEMA3C
224397_s_at	0.00493	0.000337	2.28636	TMTC1
219402_s_at	0.00496	0.000339	1.58136	DERL1
229797_at	0.00498	0.000341	-2.15048	MCOLN3
238774_at	0.00498	0.000341	-1.69089
209550_at	0.005	0.000344	-2.25407	NDN
212097_at	0.00503	0.000347	-2.9427	CAV1
207109_at	0.00505	0.000348	2.50767	POU2F3
218051_s_at	0.00507	0.00035	1.83759	NT5DC2
1565809_x_at	0.0051	0.000353	2.56776
228184_at	0.0051	0.000354	-1.51503	DISP1
217763_s_at	0.00514	0.000358	-1.66336	RAB31
227350_at	0.00517	0.00036	1.78725	HELLS
214434_at	0.00519	0.000362	-1.697	HSPA12A
207156_at	0.0052	0.000363	1.9007	HIST1H2AH
228245_s_at	0.0052	0.000363	1.87113	LOC100509445
205111_s_at	0.00522	0.000365	-2.52348	PLCE1
236118_at	0.00527	0.000369	-1.97927	GATA6-AS1
229414_at	0.00527	0.00037	-1.81661	PITPNC1
207173_x_at	0.00533	0.000376	-2.56431	CDH11
214005_at	0.00536	0.000378	1.61542	GGCX
224512_s_at	0.00541	0.000383	1.77262	NAA38
239545_at	0.00543	0.000385	-1.54179
204457_s_at	0.00546	0.000387	-2.31248	GAS1
227769_at	0.00547	0.000388	2.23966	GPR27
225943_at	0.00548	0.000389	1.54573	NLN
203669_s_at	0.00548	0.000389	1.57965	DGAT1
223204_at	0.0055	0.000391	-1.85346	FAM198B
242915_at	0.0055	0.000392	1.81802	ZNF682
225441_x_at	0.00552	0.000394	1.53617	NAA38
203603_s_at	0.00559	0.000401	-2.04773	ZEB2
213089_at	0.00561	0.000403	-1.68832	LOC100272216
202816_s_at	0.00562	0.000405	1.65308	SS18
225314_at	0.00564	0.000406	1.5225	OCIAD2
229700_at	0.00564	0.000407	1.95054	ZNF738
200795_at	0.00564	0.000407	-2.09862	SPARCL1
204824_at	0.00568	0.000411	1.65749	ENDOG
222765_x_at	0.00569	0.000412	1.58257	ESF1
231382_at	0.00576	0.000419	2.18559	FGF18
242358_at	0.00579	0.000422	-2.26593	RASSF8-AS1
242669_at	0.00582	0.000425	-1.53703	UFM1
212764_at	0.00586	0.000428	-2.14613	ZEB1
235977_at	0.00589	0.000432	-1.83365	LONRF2
229427_at	0.0059	0.000432	-1.55562	SEMA5A
203903_s_at	0.00591	0.000433	-1.64929	HEPH
52285_f_at	0.00597	0.000439	1.66296	CEP76
204419_x_at	0.00598	0.00044	-1.80312	HBG2
223501_at	0.00598	0.00044	-2.23983	TNFSF13B
206336_at	0.00599	0.000441	-2.28122	CXCL6
202230_s_at	0.00599	0.000442	1.50331	CHERP
244745_at	0.006	0.000443	-2.55076	RERG
230081_at	0.00603	0.000447	-1.70354	PLCXD3
201466_s_at	0.00605	0.000449	1.73216	JUN
210233_at	0.00611	0.000455	2.35713	IL1RAP
1557246_at	0.00616	0.00046	-1.54203	KIDINS220
222717_at	0.00622	0.000466	-3.01505	SDPR
228564_at	0.00623	0.000466	-2.82632	LINC01116
209560_s_at	0.00624	0.000467	-1.81137	DLK1
242051_at	0.0063	0.000473	-1.59661
1558511_s_at	0.00633	0.000477	1.75805	ESYT2
231729_s_at	0.00637	0.000481	1.61709	CAPS
214104_at	0.00643	0.000488	1.50881	GPR161
235210_s_at	0.00643	0.000488	-3.28397	SBSPON
206765_at	0.00648	0.000493	-1.63927	KCNJ2
204542_at	0.00648	0.000493	1.81707	ST6GALNAC2
1554703_at	0.0065	0.000495	-1.57002	ARHGEF10
210187_at	0.00652	0.000498	1.59933	LOC101929368
213149_at	0.00653	0.000498	1.50665	DLAT
227070_at	0.0066	0.000507	-2.59288	GLT8D2
201251_at	0.00663	0.00051	1.69468	PKM
236862_at	0.00664	0.000511	-2.06874	GOPC
200770_s_at	0.00666	0.000514	1.62666	LAMC1
224751_at	0.00666	0.000514	1.55889	LOC101930655
218694_at	0.00669	0.000517	-1.93376	ARMCX1
212254_s_at	0.00671	0.00052	-1.58128	DST
238736_at	0.00671	0.000521	-1.54066	REV3L
206033_s_at	0.00671	0.000522	-1.83175	DSC3
204124_at	0.00673	0.000523	2.20551	SLC34A2
240452_at	0.00675	0.000527	-1.6888	GSPT1
226068_at	0.0068	0.000531	1.67361	SYK
201639_s_at	0.00684	0.000535	1.55253	MIR6849
218380_at	0.00684	0.000535	-1.7397	LOC728392
230406_at	0.00695	0.000546	1.97737
226907_at	0.00701	0.000552	1.83666	PPP1R14C
208146_s_at	0.00702	0.000553	-1.82973	CPVL
228415_at	0.00702	0.000553	2.01345	AP1S2
201009_s_at	0.00709	0.00056	-1.69651	TXNIP
235613_at	0.00714	0.000565	-1.64835
201976_s_at	0.0072	0.000571	2.03983	MYO10
226622_at	0.0072	0.000571	1.88056	MUC20
233599_at	0.00723	0.000575	-1.89082	LOC728061
222529_at	0.00725	0.000577	-1.8596	SLC25A37
223538_at	0.00727	0.000579	1.55443	SERF1B
202532_s_at	0.00727	0.00058	1.6784	DHFR
228708_at	0.00729	0.000582	-2.7396	RAB27B
217764_s_at	0.00729	0.000582	-1.87201	RAB31
235299_at	0.0073	0.000583	-1.92452	SLC41A2
202454_s_at	0.00732	0.000585	1.5883	ERBB3
226344_at	0.00733	0.000587	-2.63866	ZMAT1
228772_at	0.00734	0.000588	-2.20347	HNMT
225864_at	0.00739	0.000594	1.51698	FAM84B
209897_s_at	0.00743	0.000598	-1.7061	SLIT2
214157_at	0.00744	0.0006	1.87832	GNAS
230180_at	0.00754	0.00061	-2.37572	DDX17
236835_at	0.00755	0.000611	1.58744	FUT8-AS1
1554547_at	0.00756	0.000612	-2.76403	FAM13C
214321_at	0.00761	0.000618	2.7363	NOV
209576_at	0.00761	0.000618	-2.26398	GNAI1
218858_at	0.00767	0.000625	2.02094	DEPTOR
209678_s_at	0.00768	0.000625	2.04691	PRKCI
226380_at	0.00769	0.000627	-1.5793	PTPN21
200606_at	0.00771	0.000628	1.50875	DSP
232431_at	0.0079	0.00065	-2.05492	NR3C1
214708_at	0.0079	0.00065	1.81504	SNTB1
228496_s_at	0.00793	0.000654	-1.61686	CRIM1
242524_at	0.00793	0.000654	-1.97394	CBLN4
229765_at	0.00796	0.000657	-1.53767	ZNF207
213605_s_at	0.00808	0.00067	-1.78287
239516_at	0.00809	0.000672	-2.38449
239243_at	0.00809	0.000672	-1.5191	ZNF638-IT1
213156_at	0.0081	0.000673	-1.86199	ZBTB20
209731_at	0.0081	0.000673	1.5358	NTHL1
225782_at	0.00815	0.000679	-2.6483	MSRB3
229072_at	0.00817	0.000681	-1.55312	RAB30
224940_s_at	0.00817	0.000681	-1.74494	PAPPA
243299_at	0.00821	0.000685	1.58238
1555867_at	0.00821	0.000686	-1.74656	GNG4
209218_at	0.00827	0.000692	1.64059	SQLE
213164_at	0.0083	0.000696	1.75841	SLC5A3
232392_at	0.00831	0.000697	-1.6028	SRSF3
210602_s_at	0.00831	0.000697	1.60313	CDH6
235384_at	0.00833	0.0007	1.58156	NUDT19
236088_at	0.00835	0.000702	-1.89028	NTNG1
242088_at	0.00842	0.00071	1.84103	KLHL24
236007_at	0.00843	0.000711	-1.56951	AKAP10
213158_at	0.00846	0.000714	-1.52151	ZBTB20
241310_at	0.0085	0.000718	-1.57681	NEK5
224568_x_at	0.0086	0.00073	-2.4833	MALAT1
209875_s_at	0.00863	0.000735	2.11879	SPP1
211000_s_at	0.00867	0.00074	-1.65561	IL6ST
227082_at	0.00875	0.000749	-1.64557	ZBTB20
222646_s_at	0.0088	0.000755	1.67497	ERO1A
200862_at	0.00887	0.000762	1.75939	DHCR24
209894_at	0.00889	0.000766	-2.36067	LEPROT
208789_at	0.00893	0.000769	-1.59642	PTRF
202554_s_at	0.00895	0.000771	-2.05891	GSTM3
235308_at	0.00899	0.000776	-1.5393	ZBTB20
204702_s_at	0.00903	0.000781	1.61757	NFE2L3
1562527_at	0.00908	0.000787	1.73856	LOC441666
228956_at	0.00909	0.00079	2.33273	UGT8
226213_at	0.00921	0.000803	1.67734	ERBB3
235432_at	0.00923	0.000806	-1.52361	NPHP3
204777_s_at	0.00926	0.00081	3.39921	MAL
205803_s_at	0.00931	0.000816	-2.27365	TRPC1
203560_at	0.00939	0.000827	1.84628	GGH
219773_at	0.00944	0.000832	2.10249	NOX4
218901_at	0.00947	0.000835	-2.2218	PLSCR4
1562235_s_at	0.00964	0.000854	-1.75941
243016_at	0.00975	0.000867	-1.61272
213506_at	0.00976	0.000867	1.70613	F2RL1
1554741_s_at	0.00978	0.000869	-1.62759	FGF7P3
223839_s_at	0.00985	0.000878	1.61942
215016_x_at	0.00994	0.000889	-1.58616	DST
204872_at	0.00994	0.00089	-2.37829	TLE4
239006_at	0.00998	0.000895	2.62511	SLC26A7
212992_at	0.00999	0.000896	1.85426	AHNAK2
209071_s_at	0.0101	0.000905	-1.79899	RGS5
228885_at	0.0101	0.000906	-1.76953	MAMDC2
222750_s_at	0.0101	0.000906	1.89223	SRD5A3
225283_at	0.0101	0.000907	-2.38818	ARRDC4
235020_at	0.0101	0.00091	1.57777	TAF4B
221872_at	0.0101	0.000912	-3.6636	RARRES1
210868_s_at	0.0102	0.000921	1.55488	ELOVL6
225464_at	0.0103	0.000928	-1.50362	FRMD6
226710_at	0.0103	0.000931	1.73528	C8orf82
228559_at	0.0103	0.000938	1.56386	CENPN
230178_s_at	0.0103	0.000941	-1.56266	ELP2
204942_s_at	0.0104	0.000946	2.29874	ALDH3B2
224699_s_at	0.0104	0.000951	1.62827	ESYT2
203939_at	0.0105	0.000957	-2.24619	NT5E
213517_at	0.0106	0.000974	-1.73225	PCBP2
1552703_s_at	0.0107	0.000982	-1.85844	CARD16
203543_s_at	0.0107	0.000984	-1.75541	KLF9
226303_at	0.0107	0.000989	-1.90152	PGM5
213355_at	0.0108	0.000997	1.76296	ST3GAL6
203323_at	0.0108	0.001	-2.67599	CAV2
213353_at	0.011	0.00102	-1.57178	ABCA5
229105_at	0.011	0.00102	1.96354	GPR39
244811_at	0.011	0.00102	1.76089	PHIP
213523_at	0.011	0.00102	1.86452	CCNE1
226974_at	0.011	0.00103	-1.54262	NEDD4L
235456_at	0.0111	0.00104	2.29023
207826_s_at	0.0111	0.00104	-1.70882	ID3
217867_x_at	0.0111	0.00104	1.81335	BACE2
203895_at	0.0111	0.00104	2.00734	PLCB4
244395_at	0.0113	0.00106	1.71044	FLJ41455
204779_s_at	0.0113	0.00107	1.6797	HOXB7
226302_at	0.0114	0.00108	2.06654	ATP8B1
215143_at	0.0114	0.00108	-1.69779	DPY19L2P2
204203_at	0.0114	0.00109	1.97649	CEBPG
240155_x_at	0.0115	0.0011	-1.51969	ZNF493
241365_at	0.0115	0.0011	-1.58731	SATB1
223235_s_at	0.0116	0.00111	-2.38744	SMOC2
230951_at	0.0117	0.00113	1.54961	EPB41L5
238022_at	0.0118	0.00113	-2.02074	CRNDE
231131_at	0.0118	0.00113	-1.74933	FAM133A
202241_at	0.0118	0.00113	1.67753	TRIB1
210299_s_at	0.0118	0.00114	-1.91332	FHL1
201584_s_at	0.0119	0.00115	1.70796	DDX39A
236251_at	0.0119	0.00115	-1.55528
201617_x_at	0.0119	0.00115	-1.98348	CALD1
226534_at	0.0119	0.00115	-2.27636	KITLG
212013_at	0.0119	0.00115	1.69717	PXDN
230466_s_at	0.0122	0.00118	-1.88628	RASSF3
202207_at	0.0122	0.00119	1.58893	ARL4C
202609_at	0.0123	0.0012	-1.7992	EPS8
218960_at	0.0123	0.0012	1.90069	TMPRSS4
212423_at	0.0123	0.0012	-1.59053	ZCCHC24
209909_s_at	0.0123	0.0012	-2.04339	TGFB2
237107_at	0.0125	0.00122	-1.50035	PRKRA
206542_s_at	0.0126	0.00123	-2.03475	SMARCA2
226663_at	0.0126	0.00124	-1.6162	ANKRD10-IT1
218683_at	0.0127	0.00125	1.57396	PTBP2
204417_at	0.0127	0.00126	-1.53276	GALC
204044_at	0.0128	0.00127	1.64656	QPRT
244753_at	0.0128	0.00127	-1.67826
235428_at	0.0128	0.00127	1.58266	MINCR
209829_at	0.0129	0.00128	-2.03726	FAM65B
230626_at	0.013	0.00129	1.83098	TSPAN12
1552368_at	0.013	0.00129	2.8715	CTCFL
214913_at	0.013	0.00129	-2.23863	ADAMTS3
213285_at	0.0131	0.00131	1.61795	TMEM30B
206710_s_at	0.0133	0.00133	-1.70407	EPB41L3
205079_s_at	0.0133	0.00134	-1.64012	MPDZ
228562_at	0.0133	0.00134	1.52489	ZBTB10
219768_at	0.0134	0.00135	2.55933	VTCN1
243030_at	0.0134	0.00135	-1.92059
229218_at	0.0135	0.00136	-1.67631	COL1A2
227725_at	0.0136	0.00137	2.65332	ST6GALNAC1
201581_at	0.0136	0.00138	-1.66727	TMX4
207761_s_at	0.0136	0.00138	-1.62708	METTL7A
214428_x_at	0.0138	0.0014	-2.09616	C4B_2
225525_at	0.0139	0.00142	1.54422	KIAA1671
220037_s_at	0.0139	0.00142	-1.63177	LYVE1
209170_s_at	0.0139	0.00143	1.80039	GPM6B
232489_at	0.014	0.00143	-1.71025	TRMT13
226535_at	0.014	0.00143	2.61718	LOC100505984
244455_at	0.0141	0.00145	-2.54005	KCNT2
227692_at	0.0143	0.00147	-2.36999	GNAI1
222139_at	0.0144	0.00148	1.72124	ERV3-2
241036_at	0.0144	0.00149	-1.51349
225688_s_at	0.0145	0.00151	-2.47781	PHLDB2
224590_at	0.0149	0.00155	-2.68586	XIST
228214_at	0.0149	0.00155	-1.53939	SOX6
206825_at	0.0149	0.00156	2.70613	OXTR
209806_at	0.015	0.00157	1.611	HIST1H2BK
219654_at	0.015	0.00157	-1.68085	HACD1
211756_at	0.0151	0.00158	-1.66366	PTHLH
1566959_at	0.0151	0.00158	-1.68072
205819_at	0.0151	0.00159	-2.31925	MARCO
208965_s_at	0.0151	0.00159	-1.97737	IFI16
229649_at	0.0152	0.0016	-2.47959	NRXN3
204751_x_at	0.0152	0.0016	1.80491	DSC2
204135_at	0.0152	0.0016	-1.50566	FILIP1L
200911_s_at	0.0152	0.0016	-2.06241	TACC1
230130_at	0.0153	0.00161	-2.09747	SLIT2
212681_at	0.0153	0.00161	-1.82804	EPB41L3
227498_at	0.0153	0.00162	-2.09185	SOX6
208712_at	0.0154	0.00163	1.94487	CCND1
203685_at	0.0155	0.00165	-1.98492	BCL2
228063_s_at	0.0155	0.00165	-1.69209	NAP1L5
231766_s_at	0.0157	0.00168	2.78773	COL12A1
213359_at	0.0158	0.00168	-1.60049	HNRNPD
223940_x_at	0.0158	0.00168	-2.35089	MALAT1
205619_s_at	0.0158	0.00169	2.17699	MEOX1
216470_x_at	0.0159	0.00171	1.57982	PRSS2
219869_s_at	0.016	0.00173	-1.66184	SLC39A8
208002_s_at	0.0161	0.00173	1.59347	ACOT7
205569_at	0.0163	0.00177	2.18126	LAMP3
205765_at	0.0164	0.00177	-1.63	CYP3A5
225847_at	0.0166	0.00181	2.08981	NCEH1
236840_at	0.0168	0.00183	1.72561	C12orf56
201850_at	0.0169	0.00185	1.53693	CAPG
224707_at	0.0169	0.00185	-1.68236	CYSTM1
244313_at	0.017	0.00187	-1.59243	CR1
226587_at	0.017	0.00187	-1.86965	PWAR6
233814_at	0.017	0.00187	-2.17946	EFNA5
222634_s_at	0.0172	0.00189	1.51338	TBL1XR1
239178_at	0.0172	0.00189	-2.30893	FGF9
231964_at	0.0172	0.00189	2.05871	BICD1
221577_x_at	0.0175	0.00193	1.60942	GDF15
204238_s_at	0.0176	0.00195	1.50457	DNPH1
203159_at	0.0177	0.00196	-1.52047	GLS
210220_at	0.0177	0.00197	1.98437	FZD2
220102_at	0.018	0.00201	-1.71871	FOXL2
203845_at	0.0181	0.00203	-1.67862	KAT2B
209201_x_at	0.0182	0.00204	1.81372	CXCR4
241703_at	0.0182	0.00204	-1.58591	RUNDC3B
231769_at	0.0182	0.00205	1.68437	FBXO6
205802_at	0.0183	0.00207	-1.88449	TRPC1
213518_at	0.0184	0.00208	1.89223	PRKCI
221245_s_at	0.0184	0.00209	1.70748	FZD5
209757_s_at	0.0185	0.00211	1.50735	MYCN
230158_at	0.0187	0.00213	-1.81571	DPY19L2
204716_at	0.0187	0.00213	1.63577	CCDC6
1553994_at	0.0188	0.00214	-1.65964	NT5E
205990_s_at	0.0188	0.00214	-2.1474	WNT5A
220532_s_at	0.0188	0.00215	-2.01631	TMEM176B
203509_at	0.0189	0.00216	1.56813	SORL1
222453_at	0.019	0.00217	-2.42913	CYBRD1
211470_s_at	0.019	0.00218	2.49433	SULT1C2
205533_s_at	0.0191	0.00219	1.73831	CDH6
201714_at	0.0192	0.00222	1.60141	TUBG1
222062_at	0.0192	0.00222	1.79812	IL27RA
223185_s_at	0.0194	0.00225	1.55656	BHLHE41
202729_s_at	0.0194	0.00225	1.68226	LTBP1
227787_s_at	0.0194	0.00225	1.53532	MED30
203854_at	0.0195	0.00226	-1.61463	CFI
211343_s_at	0.0198	0.00231	2.03222	COL13A1
218656_s_at	0.0199	0.00234	-1.56518	LHFP
211919_s_at	0.0201	0.00236	1.70977	CXCR4
242343_x_at	0.0201	0.00236	-1.66021
206032_at	0.0204	0.00241	-3.01848	DSC3
235405_at	0.0204	0.00241	-1.51464	GSTA4
210683_at	0.0204	0.00241	1.62296	NRTN
230788_at	0.0205	0.00242	1.71789	GCNT2
235342_at	0.0205	0.00243	-2.50231	SPOCK3
220196_at	0.0205	0.00243	2.06881	MUC16
227055_at	0.0209	0.0025	1.77614	METTL7B
201616_s_at	0.021	0.00251	-1.93293	CALD1
205534_at	0.0213	0.00257	2.09569	PCDH7
202856_s_at	0.0215	0.00259	1.69802	MIR6787
205402_x_at	0.0217	0.00263	1.73247	PRSS2
211959_at	0.0218	0.00265	-2.01048	IGFBP5
[truncated: 216 more rows]

## Sheet: GSE14407
ID	adj.P.Val	P.Value	logFC	Gene.symbol
203413_at	2.78e-11	5.09e-16	-4.86404	NELL2
207016_s_at	1.31e-10	4.78e-15	-8.002	LOC101928635
201010_s_at	8.2e-10	4.5e-14	-4.08619	TXNIP
225171_at	1.03e-09	7.51e-14	-3.85581	ARHGAP18
205568_at	1.65e-08	1.73e-12	-4.2939	AQP9
205083_at	1.65e-08	1.81e-12	-4.906	AOX1
241833_at	3.83e-08	4.91e-12	-6.65454	PEX5L
223597_at	5.75e-08	8.41e-12	-7.32417	ITLN1
204646_at	9.29e-08	1.53e-11	-3.63476	DPYD
201842_s_at	1e-07	1.83e-11	-4.96721	EFEMP1
239887_at	1.19e-07	2.52e-11	5.85631	LOC101928554
207761_s_at	1.19e-07	2.62e-11	-3.18563	METTL7A
204365_s_at	1.5e-07	3.8e-11	-5.88107	REEP1
203908_at	1.5e-07	3.83e-11	-4.59918	SLC4A4
209172_s_at	1.69e-07	4.63e-11	3.90445	CENPF
209437_s_at	1.96e-07	5.74e-11	5.11918	SPON1
212096_s_at	2.37e-07	7.37e-11	-3.1864	MTUS1
230319_at	2.9e-07	9.54e-11	-4.78731
229160_at	3.1e-07	1.08e-10	-4.71222	MUM1L1
227758_at	3.29e-07	1.2e-10	-3.74992	RERG
228245_s_at	3.6e-07	1.38e-10	3.42287	LOC100509445
218585_s_at	4.2e-07	1.69e-10	3.22301	DTL
214945_at	4.56e-07	1.92e-10	-4.26894	LOC101930363
213693_s_at	5.97e-07	2.62e-10	5.00959	MUC1
238512_at	6.77e-07	3.09e-10	-5.93037	WNT2B
226789_at	7.92e-07	3.87e-10	-3.19183	EMB
204417_at	7.92e-07	4e-10	-2.21218	GALC
208450_at	7.92e-07	4.05e-10	-4.80515	LGALS2
1552487_a_at	8.06e-07	4.27e-10	-7.10952	BNC1
204072_s_at	8.35e-07	4.58e-10	-3.24864	FRY
222910_s_at	8.36e-07	4.74e-10	-4.69824	PEX5L
203755_at	8.44e-07	4.94e-10	3.08858	BUB1B
237197_at	9.12e-07	5.59e-10	3.4266
223307_at	9.12e-07	5.67e-10	3.40002	CDCA3
225166_at	9.26e-07	6.03e-10	-4.01383	ARHGAP18
209116_x_at	9.26e-07	6.25e-10	-7.13318	HBB
222962_s_at	9.26e-07	6.27e-10	4.48513	MCM10
226186_at	9.57e-07	6.73e-10	-4.14594	TMOD2
1569361_a_at	9.57e-07	6.93e-10	3.60013	LOC100129098
204026_s_at	9.57e-07	7e-10	3.26608	ZWINT
228973_at	9.98e-07	7.58e-10	-3.44409	DLG2
208511_at	9.98e-07	8.01e-10	2.90905	PTTG3P
201278_at	9.98e-07	8.06e-10	-3.10961	LOC101926921
202158_s_at	9.98e-07	8.12e-10	-2.76314	CELF2
204359_at	9.98e-07	8.21e-10	-3.836	LOC100506718
201843_s_at	1.04e-06	8.83e-10	-5.26913	EFEMP1
206373_at	1.04e-06	8.9e-10	6.85684	ZIC1
202157_s_at	1.07e-06	9.48e-10	-3.41137	CELF2
221207_s_at	1.07e-06	9.56e-10	-3.21837	NBEA
239272_at	1.08e-06	9.83e-10	-4.55238	MMP28
1562736_at	1.13e-06	1.06e-09	-6.1601	LHX9
212097_at	1.15e-06	1.1e-09	-3.20605	CAV1
217232_x_at	1.18e-06	1.15e-09	-5.60845	HBB
203695_s_at	1.22e-06	1.22e-09	-3.40761	DFNA5
213993_at	1.22e-06	1.23e-09	3.76558	SPON1
203789_s_at	1.25e-06	1.28e-09	-3.85922	SEMA3C
222722_at	1.25e-06	1.31e-09	-6.56326	OGN
201535_at	1.26e-06	1.34e-09	-2.39869	UBL3
213397_x_at	1.39e-06	1.49e-09	-4.35891	RNASE4
206458_s_at	1.39e-06	1.52e-09	-5.44966	WNT2B
225173_at	1.4e-06	1.56e-09	-3.99211	ARHGAP18
211494_s_at	1.47e-06	1.67e-09	-4.33824	SLC4A4
226425_at	1.55e-06	1.79e-09	-2.88164	CLIP4
229538_s_at	1.56e-06	1.85e-09	3.67032	IQGAP3
205334_at	1.56e-06	1.85e-09	4.01151	S100A1
219049_at	1.69e-06	2.04e-09	-4.01199	CSGALNACT1
201117_s_at	1.84e-06	2.26e-09	-2.87113	CPE
223883_s_at	1.91e-06	2.38e-09	-4.9919	STK31
203180_at	1.94e-06	2.45e-09	-4.18605	ALDH1A3
205110_s_at	2.09e-06	2.67e-09	-3.68853	FGF13
204364_s_at	2.1e-06	2.72e-09	-4.25094	REEP1
228955_at	2.18e-06	2.87e-09	2.56582	LRP8
229490_s_at	2.18e-06	2.91e-09	3.91819
218039_at	2.23e-06	3.01e-09	3.04085	NUSAP1
223748_at	2.27e-06	3.11e-09	5.07975	SLC4A11
204793_at	2.3e-06	3.19e-09	-2.71394	GPRASP1
239381_at	2.38e-06	3.35e-09	3.47301	KLK7
205289_at	2.4e-06	3.47e-09	-3.63343	BMP2
214930_at	2.4e-06	3.47e-09	-3.99655	SLITRK5
212586_at	2.6e-06	3.81e-09	-2.22229	CAST
208933_s_at	2.68e-06	3.97e-09	-2.80146	LGALS8
221031_s_at	2.71e-06	4.1e-09	3.26337	APOLD1
201847_at	2.71e-06	4.11e-09	-2.48948	LIPA
214961_at	2.75e-06	4.23e-09	-3.79539	MTUS2
38158_at	2.76e-06	4.29e-09	3.03725	ESPL1
223923_at	2.79e-06	4.41e-09	-4.44108	C21orf62
208848_at	2.79e-06	4.45e-09	-2.79591	ADH5
230943_at	2.79e-06	4.48e-09	5.25235	SOX17
238625_at	2.79e-06	4.57e-09	-4.83732	C1orf168
218755_at	2.79e-06	4.6e-09	3.41784	KIF20A
220432_s_at	2.79e-06	4.65e-09	-2.66136	CYP39A1
210512_s_at	2.89e-06	4.86e-09	2.86746	VEGFA
201250_s_at	3e-06	5.1e-09	3.27269	SLC2A1
206007_at	3.03e-06	5.22e-09	-5.48447	PRG4
229414_at	3.15e-06	5.47e-09	-3.49058	PITPNC1
204641_at	3.2e-06	5.61e-09	3.12679	NEK2
201890_at	3.24e-06	5.74e-09	3.21271	RRM2
239708_at	3.25e-06	5.83e-09	-4.62281
1554547_at	3.26e-06	5.9e-09	-2.51943	FAM13C
227705_at	3.55e-06	6.49e-09	-4.97009	TCEAL7
213994_s_at	3.55e-06	6.55e-09	3.22159	SPON1
235210_s_at	3.55e-06	6.65e-09	-3.27901	SBSPON
204817_at	3.55e-06	6.71e-09	2.57449	ESPL1
201116_s_at	3.55e-06	6.75e-09	-3.04246	CPE
204086_at	3.76e-06	7.23e-09	4.1165	PRAME
1563533_at	3.78e-06	7.33e-09	-6.07201	GADL1
226682_at	3.81e-06	7.46e-09	-1.94315	RORA
202037_s_at	3.85e-06	7.6e-09	-5.88642	SFRP1
219909_at	3.95e-06	7.92e-09	-4.29299	MMP28
228708_at	3.95e-06	7.96e-09	-3.50729	RAB27B
222039_at	3.97e-06	8.05e-09	2.61704	KIF18B
232278_s_at	4.07e-06	8.33e-09	4.17192	DEPDC1
209763_at	4.1e-06	8.49e-09	-5.42328	CHRDL1
210052_s_at	4.1e-06	8.55e-09	3.24541	TPX2
230109_at	4.13e-06	8.7e-09	-5.05866	PDE7B
206542_s_at	4.48e-06	9.53e-09	-3.59659	SMARCA2
205480_s_at	4.48e-06	9.64e-09	-2.55484	UGP2
212244_at	4.48e-06	9.68e-09	-2.57499	GCOM1
214753_at	4.55e-06	9.9e-09	-3.60374	N4BP2L2
213258_at	4.57e-06	1e-08	-2.89319	TFPI
229529_at	4.57e-06	1.01e-08	-3.94868	TCF21
202095_s_at	4.58e-06	1.03e-08	3.78452	BIRC5
225575_at	4.58e-06	1.03e-08	-2.96601	LIFR
228868_x_at	4.72e-06	1.07e-08	3.75342	CDT1
218355_at	4.76e-06	1.09e-08	3.53357	KIF4A
209408_at	4.94e-06	1.14e-08	2.93229	KIF2C
237974_at	5.01e-06	1.16e-08	-4.79426	MIR4454
218662_s_at	5.15e-06	1.21e-08	3.23357	NCAPG
238878_at	5.19e-06	1.22e-08	-5.21282	ARX
210746_s_at	5.2e-06	1.24e-08	-4.5885	EPB42
204719_at	5.2e-06	1.25e-08	-6.42841	ABCA8
217590_s_at	5.3e-06	1.28e-08	-4.46673	TRPA1
208079_s_at	5.32e-06	1.29e-08	3.09375	AURKA
204753_s_at	5.32e-06	1.31e-08	-4.06716	HLF
213456_at	5.32e-06	1.31e-08	-4.80509	SOSTDC1
223084_s_at	5.57e-06	1.39e-08	-2.31754	CCNDBP1
209479_at	5.57e-06	1.4e-08	-2.19585	CCDC28A
226875_at	5.57e-06	1.41e-08	-3.15805	DOCK11
203323_at	5.61e-06	1.43e-08	-3.95632	CAV2
214724_at	5.62e-06	1.44e-08	-3.40937	DIXDC1
219105_x_at	5.71e-06	1.5e-08	2.46133	ORC6
244241_x_at	5.71e-06	1.5e-08	2.66859
207808_s_at	5.71e-06	1.5e-08	-2.8047	PROS1
205498_at	5.71e-06	1.51e-08	-3.35999	GHR
209090_s_at	5.71e-06	1.52e-08	-2.01635	SH3GLB1
238332_at	5.71e-06	1.53e-08	-2.79237	ANKRD29
211896_s_at	5.71e-06	1.53e-08	-4.90639	DCN
226773_at	5.93e-06	1.6e-08	-2.93538	PPM1K
212023_s_at	6.01e-06	1.64e-08	3.78699	MKI67
209612_s_at	6.01e-06	1.65e-08	-5.80156	ADH1B
234118_at	6.01e-06	1.66e-08	-4.5044
1560049_at	6.12e-06	1.7e-08	-3.52181
206140_at	6.12e-06	1.71e-08	-6.395	LHX2
1554007_at	6.15e-06	1.73e-08	-3.30089
219895_at	6.16e-06	1.75e-08	-4.24674	TMEM255A
225283_at	6.37e-06	1.82e-08	-2.97179	ARRDC4
236840_at	6.37e-06	1.84e-08	3.5101	C12orf56
230661_at	6.37e-06	1.84e-08	-4.03388	LOC286191
236302_at	6.69e-06	1.94e-08	-4.30733	PPM1E
228863_at	6.71e-06	1.96e-08	-3.70684	PCDH17
234103_at	6.72e-06	1.98e-08	-4.86153	KCNT2
218730_s_at	6.82e-06	2.02e-08	-4.74544	OGN
205100_at	6.82e-06	2.03e-08	-4.12103	GFPT2
201426_s_at	6.89e-06	2.07e-08	-2.77821	VIM
204959_at	6.92e-06	2.1e-08	-3.54734	MNDA
209613_s_at	6.92e-06	2.1e-08	-6.45016	ADH1B
226534_at	6.97e-06	2.14e-08	-2.79846	KITLG
205024_s_at	6.97e-06	2.14e-08	2.16649	RAD51
203685_at	6.99e-06	2.16e-08	-3.34831	BCL2
33323_r_at	7e-06	2.18e-08	3.32538	SFN
205290_s_at	7.01e-06	2.2e-08	-4.29167	BMP2
204653_at	7.01e-06	2.2e-08	4.76594	TFAP2A
209447_at	7.04e-06	2.23e-08	-2.70098	SYNE1
219304_s_at	7.08e-06	2.26e-08	-4.58077	PDGFD
209836_x_at	7.08e-06	2.27e-08	2.53047	BOLA2B
222453_at	7.23e-06	2.34e-08	-3.47338	CYBRD1
200005_at	7.23e-06	2.34e-08	-2.00626	EIF3D
203074_at	7.27e-06	2.37e-08	-4.96028	ANXA8L1
202954_at	7.37e-06	2.42e-08	2.53923	UBE2C
206262_at	7.37e-06	2.43e-08	-3.95084	ADH1C
241672_at	7.38e-06	2.44e-08	-4.63378	SERTM1
220543_at	7.52e-06	2.5e-08	-3.30281	C21orf62
227148_at	7.56e-06	2.54e-08	-2.73607	PLEKHH2
203688_at	7.56e-06	2.54e-08	-2.15976	PKD2
210731_s_at	7.6e-06	2.57e-08	-2.29957	LGALS8
209642_at	7.88e-06	2.69e-08	3.95333	BUB1
204469_at	7.88e-06	2.7e-08	-3.51994	PTPRZ1
234018_s_at	7.88e-06	2.71e-08	-4.70861	SEL1L2
243237_at	8.07e-06	2.79e-08	-3.36164	CFAP221
226355_at	8.53e-06	2.96e-08	3.59097	POC1A
229622_at	8.66e-06	3.03e-08	4.1344	ERFE
202705_at	8.79e-06	3.09e-08	3.20763	CCNB2
213309_at	8.81e-06	3.11e-08	-2.90335	PLCL2
204170_s_at	8.83e-06	3.16e-08	2.8687	CKS2
212195_at	8.83e-06	3.16e-08	-2.47523	IL6ST
244447_at	8.83e-06	3.17e-08	-3.22386
211696_x_at	8.9e-06	3.21e-08	-4.60501	HBB
213523_at	9.35e-06	3.39e-08	3.70945	CCNE1
217892_s_at	9.41e-06	3.43e-08	-2.0956	LIMA1
228554_at	9.57e-06	3.55e-08	-4.36153	PGR
205433_at	9.57e-06	3.55e-08	-5.51658	BCHE
219778_at	9.57e-06	3.55e-08	-2.94957	ZFPM2
203156_at	9.57e-06	3.56e-08	-2.09233	AKAP11
220303_at	9.57e-06	3.57e-08	-3.37045	PDZD3
208935_s_at	9.61e-06	3.6e-08	-2.51204	LGALS8
209469_at	9.63e-06	3.63e-08	-4.83693	GPM6A
242406_at	9.76e-06	3.69e-08	4.57773
208944_at	1.01e-05	3.84e-08	-2.247	TGFBR2
239639_at	1.02e-05	3.89e-08	4.64725
235723_at	1.06e-05	4.09e-08	-3.53804	BNC2
203914_x_at	1.08e-05	4.18e-08	-3.2831	HPGD
214282_at	1.11e-05	4.29e-08	4.5863
207302_at	1.11e-05	4.32e-08	-5.70905	SGCG
206032_at	1.11e-05	4.33e-08	-4.61968	DSC3
211675_s_at	1.11e-05	4.37e-08	-2.22919	MDFIC
208146_s_at	1.12e-05	4.42e-08	-2.42111	CPVL
227289_at	1.12e-05	4.45e-08	-3.33635	PCDH17
213228_at	1.13e-05	4.51e-08	-3.81594	PDE8B
219747_at	1.13e-05	4.53e-08	-3.99194	NDNF
223075_s_at	1.13e-05	4.53e-08	3.87575	AIF1L
204836_at	1.18e-05	4.78e-08	4.01895	GLDC
231906_at	1.19e-05	4.83e-08	-2.92505	HOXD8
229380_at	1.19e-05	4.86e-08	-3.61363	ILDR2
243021_at	1.2e-05	4.9e-08	3.02113	LOC102724312
225060_at	1.21e-05	4.97e-08	-2.58978	LRP11
233955_x_at	1.25e-05	5.18e-08	3.71217	CXXC5
238649_at	1.26e-05	5.26e-08	-3.46391	PITPNC1
202174_s_at	1.26e-05	5.27e-08	-2.38884	PCM1
231043_at	1.27e-05	5.34e-08	-2.15537	CFAP221
208671_at	1.27e-05	5.34e-08	-2.79408	SERINC1
236947_at	1.35e-05	5.72e-08	-3.21762
214005_at	1.37e-05	5.81e-08	2.21643	GGCX
204818_at	1.37e-05	5.85e-08	-4.3808	HSD17B2
217437_s_at	1.43e-05	6.16e-08	-3.79557	TACC1
223734_at	1.43e-05	6.17e-08	-4.87475	MGARP
238478_at	1.45e-05	6.27e-08	-2.50256	BNC2
228273_at	1.54e-05	6.7e-08	2.99641	PRR11
1570261_at	1.54e-05	6.71e-08	3.82684
225242_s_at	1.55e-05	6.76e-08	-2.33178	CCDC80
203259_s_at	1.62e-05	7.11e-08	-2.10167	HDDC2
227554_at	1.63e-05	7.2e-08	-2.29957	MAGI2-AS3
201301_s_at	1.63e-05	7.24e-08	-2.36413	ANXA4
208949_s_at	1.67e-05	7.44e-08	-1.76241	LGALS3
241450_at	1.7e-05	7.57e-08	-3.49536	RSPO1
227193_at	1.7e-05	7.62e-08	-2.70012	SLC30A4
206125_s_at	1.72e-05	7.75e-08	3.31858	KLK8
227911_at	1.77e-05	8e-08	-2.4789	ARHGAP28
121_at	1.78e-05	8.08e-08	2.72705	PAX8
1554438_at	1.78e-05	8.12e-08	3.07521	KIAA1217
218883_s_at	1.81e-05	8.26e-08	2.04945	CENPU
203881_s_at	1.83e-05	8.38e-08	-2.52626	DMD
209262_s_at	1.85e-05	8.52e-08	2.9507	NR2F6
213817_at	1.89e-05	8.73e-08	-3.0554	IRAK3
224516_s_at	1.98e-05	9.19e-08	2.6729	CXXC5
218694_at	1.98e-05	9.29e-08	-2.20694	ARMCX1
202598_at	1.98e-05	9.34e-08	2.11842	S100A13
209348_s_at	1.98e-05	9.34e-08	-2.06889	MAF
203065_s_at	1.98e-05	9.37e-08	-2.39136	CAV1
204032_at	1.98e-05	9.38e-08	-2.36365	BCAR3
206074_s_at	2.09e-05	9.92e-08	3.32207	HMGA1
217771_at	2.1e-05	1e-07	-2.18162	GOLM1
236141_at	2.11e-05	1.01e-07	-3.54702	HAND2-AS1
210139_s_at	2.12e-05	1.02e-07	-3.48354	PMP22
214719_at	2.14e-05	1.03e-07	-1.89379	SLC46A3
203786_s_at	2.17e-05	1.05e-07	-2.51272	TPD52L1
201008_s_at	2.21e-05	1.08e-07	-3.12343	TXNIP
227178_at	2.22e-05	1.08e-07	-2.27197	CELF2
218792_s_at	2.23e-05	1.09e-07	3.02453	BSPRY
219412_at	2.29e-05	1.13e-07	-4.35684	RAB38
202363_at	2.36e-05	1.17e-07	-4.82942	SPOCK1
210220_at	2.37e-05	1.18e-07	3.95801	FZD2
219650_at	2.37e-05	1.18e-07	3.55632	ERCC6L
223384_s_at	2.37e-05	1.19e-07	-2.58761	TRIM4
204755_x_at	2.37e-05	1.19e-07	-3.4833	HLF
212807_s_at	2.38e-05	1.2e-07	3.18517	SORT1
214708_at	2.41e-05	1.22e-07	2.84616	SNTB1
212741_at	2.43e-05	1.23e-07	-2.77731	MAOA
209488_s_at	2.43e-05	1.24e-07	-3.56363	RBPMS
212949_at	2.43e-05	1.24e-07	3.68055	NCAPH
226420_at	2.46e-05	1.26e-07	4.9326	MECOM
218854_at	2.5e-05	1.28e-07	-2.72776	DSE
238021_s_at	2.52e-05	1.3e-07	-4.25267	CRNDE
242669_at	2.53e-05	1.31e-07	-2.40723	UFM1
235061_at	2.53e-05	1.32e-07	-3.12823	PPM1K
203892_at	2.53e-05	1.32e-07	3.17675	WFDC2
33322_i_at	2.53e-05	1.32e-07	2.87267	SFN
222680_s_at	2.55e-05	1.34e-07	3.00148	DTL
213094_at	2.56e-05	1.35e-07	-2.40288	ADGRG6
240245_at	2.56e-05	1.35e-07	-2.85929
204235_s_at	2.57e-05	1.36e-07	-2.3314	GULP1
234464_s_at	2.58e-05	1.37e-07	1.71522	EME1
211381_x_at	2.58e-05	1.38e-07	3.0037	SPAG11A
237167_at	2.58e-05	1.38e-07	2.01613	KIAA1217
228568_at	2.69e-05	1.45e-07	-2.15441	MYZAP
1553998_at	2.7e-05	1.46e-07	-4.03346	DMRTC1B
227934_at	2.7e-05	1.46e-07	-1.9256	KPNA5
210968_s_at	2.9e-05	1.57e-07	-2.04076	RTN4
209706_at	2.98e-05	1.63e-07	-3.87432	NKX3-1
209621_s_at	3.04e-05	1.66e-07	-3.23048	PDLIM3
226473_at	3.04e-05	1.67e-07	2.5817	CBX2
1553169_at	3.05e-05	1.68e-07	-4.38916	LRRN4
204049_s_at	3.09e-05	1.71e-07	-2.35729	PHACTR2
1555862_s_at	3.1e-05	1.72e-07	4.08922	MICALL2
238454_at	3.12e-05	1.74e-07	-3.28469	ZNF540
219010_at	3.13e-05	1.75e-07	3.29382	C1orf106
229498_at	3.15e-05	1.76e-07	-2.36835	MBNL3
203060_s_at	3.19e-05	1.79e-07	-2.99172	PAPSS2
202554_s_at	3.25e-05	1.83e-07	-3.61632	GSTM3
213429_at	3.25e-05	1.84e-07	-2.3504	BICC1
1553984_s_at	3.25e-05	1.84e-07	1.68083	DTYMK
1558034_s_at	3.3e-05	1.88e-07	5.53471	CP
216733_s_at	3.31e-05	1.9e-07	-3.1023	GATM
229308_at	3.31e-05	1.9e-07	-4.44289	ANKRD29
209278_s_at	3.31e-05	1.9e-07	-4.39323	TFPI2
229002_at	3.31e-05	1.91e-07	3.48275	FAM69B
204822_at	3.41e-05	1.97e-07	3.14724	TTK
227031_at	3.45e-05	2e-07	-2.26276	SNX13
1553797_a_at	3.45e-05	2.01e-07	-4.93992	LINC01105
203139_at	3.5e-05	2.04e-07	-2.12773	DAPK1
235209_at	3.58e-05	2.1e-07	-2.91111	SBSPON
204897_at	3.66e-05	2.15e-07	-2.76252	PTGER4
204260_at	3.68e-05	2.17e-07	-3.1785	CHGB
225957_at	3.73e-05	2.2e-07	-1.99611	CREBRF
202393_s_at	3.76e-05	2.23e-07	-2.33514	KLF10
209009_at	3.76e-05	2.24e-07	-1.7748	ESD
40020_at	3.76e-05	2.25e-07	2.11404	CELSR3
226456_at	3.76e-05	2.25e-07	2.84972	RMI2
204848_x_at	3.82e-05	2.29e-07	-4.12786	HBG2
212809_at	3.84e-05	2.31e-07	1.74092	NFATC2IP
230312_at	3.86e-05	2.33e-07	3.69277
212130_x_at	3.86e-05	2.34e-07	-2.21161	EIF1
217732_s_at	3.86e-05	2.34e-07	-1.73076	ITM2B
233986_s_at	3.89e-05	2.37e-07	3.63724	PLEKHG2
201648_at	3.98e-05	2.43e-07	-1.87975	JAK1
244745_at	4.01e-05	2.46e-07	-4.18977	RERG
226671_at	4.01e-05	2.47e-07	-2.24873	LAMP2
207480_s_at	4.01e-05	2.48e-07	-2.63055	MEIS2
214414_x_at	4.01e-05	2.48e-07	-5.62095	HBA2
227282_at	4.16e-05	2.58e-07	3.45929	PCDH19
206175_x_at	4.16e-05	2.58e-07	-2.87787	ZNF222
225324_at	4.17e-05	2.6e-07	-1.73088	CRLS1
203680_at	4.17e-05	2.61e-07	-3.43492	PRKAR2B
204823_at	4.18e-05	2.63e-07	-3.52977	NAV3
228027_at	4.18e-05	2.64e-07	-2.3743	ARMCX5-GPRASP2
227058_at	4.18e-05	2.64e-07	-2.52636	MEDAG
206581_at	4.18e-05	2.66e-07	-4.28776	BNC1
208669_s_at	4.18e-05	2.66e-07	-2.46373	EID1
203324_s_at	4.18e-05	2.67e-07	-2.4392	CAV2
1555847_a_at	4.18e-05	2.67e-07	2.62904	MIR24-2
212289_at	4.18e-05	2.68e-07	-2.43032	ANKRD12
223062_s_at	4.29e-05	2.75e-07	3.55272	PSAT1
218499_at	4.32e-05	2.78e-07	-2.74393	STK26
243018_at	4.38e-05	2.83e-07	3.15543	BBOX1-AS1
236081_at	4.42e-05	2.86e-07	-3.75423	SNCA
213238_at	4.43e-05	2.88e-07	-1.97011	ATP10D
222036_s_at	4.45e-05	2.9e-07	1.72617	MCM4
204447_at	4.45e-05	2.91e-07	3.64861	LZTS3
212227_x_at	4.46e-05	2.92e-07	-2.03263	EIF1
212412_at	4.55e-05	2.99e-07	-2.0024	PDLIM5
235299_at	4.56e-05	3e-07	-2.44139	SLC41A2
222959_at	4.59e-05	3.03e-07	-3.20999	CNGB3
220327_at	4.61e-05	3.06e-07	-3.20962	VGLL3
228069_at	4.79e-05	3.18e-07	2.6031	MTFR2
228728_at	4.86e-05	3.23e-07	-2.73762	CPED1
47550_at	4.95e-05	3.31e-07	2.6374	LZTS1
219355_at	5e-05	3.35e-07	-3.1391	CXorf57
230237_at	5.01e-05	3.36e-07	-3.87577	ADCYAP1
236576_at	5.02e-05	3.38e-07	-3.03206	CTNNA3
218729_at	5.05e-05	3.42e-07	-3.11972	LXN
202021_x_at	5.05e-05	3.42e-07	-2.13358	EIF1
1553171_x_at	5.06e-05	3.44e-07	-4.05297	LRRN4
209147_s_at	5.06e-05	3.44e-07	-3.34348	PLPP1
232682_at	5.06e-05	3.46e-07	2.77233	MREG
212556_at	5.06e-05	3.46e-07	2.47413	SCRIB
218204_s_at	5.07e-05	3.48e-07	-2.04158	FYCO1
201384_s_at	5.07e-05	3.49e-07	-2.49525	NBR1
225655_at	5.1e-05	3.51e-07	3.41978	UHRF1
218196_at	5.15e-05	3.56e-07	-2.49435	OSTM1
222108_at	5.21e-05	3.61e-07	-2.75486	AMIGO2
204695_at	5.32e-05	3.7e-07	3.31499	CDC25A
239744_at	5.32e-05	3.71e-07	3.80126
206392_s_at	5.32e-05	3.72e-07	-5.04666	RARRES1
205111_s_at	5.34e-05	3.74e-07	-2.90147	PLCE1
211276_at	5.34e-05	3.75e-07	-4.5192	TCEAL2
239178_at	5.34e-05	3.76e-07	-4.88263	FGF9
203145_at	5.36e-05	3.79e-07	2.20253	SPAG5
1563845_at	5.36e-05	3.8e-07	-3.65985	LOC100507387
204419_x_at	5.37e-05	3.81e-07	-4.76665	HBG2
217779_s_at	5.37e-05	3.82e-07	-1.91661	PNRC2
202304_at	5.44e-05	3.89e-07	-1.99733	FNDC3A
238447_at	5.44e-05	3.9e-07	-2.19743	RBMS3
210481_s_at	5.44e-05	3.91e-07	-3.43726	CLEC4M
213388_at	5.44e-05	3.91e-07	-2.19375	LOC101930416
213385_at	5.48e-05	3.96e-07	-3.10038	CHN2
243076_x_at	5.48e-05	3.97e-07	2.46325	GLI4
217762_s_at	5.48e-05	3.98e-07	-2.14919	RAB31
218009_s_at	5.48e-05	3.98e-07	2.69378	PRC1
213407_at	5.53e-05	4.02e-07	-2.73298	PHLPP2
201581_at	5.82e-05	4.25e-07	-2.07412	TMX4
225687_at	5.86e-05	4.29e-07	2.62816	FAM83D
201185_at	5.9e-05	4.33e-07	-2.49155	HTRA1
224720_at	5.91e-05	4.34e-07	-1.97327	MIB1
223381_at	6.03e-05	4.44e-07	2.92428	NUF2
226492_at	6.04e-05	4.47e-07	-2.11605	SEMA6D
244107_at	6.09e-05	4.51e-07	-3.23896	DSC3
211470_s_at	6.09e-05	4.52e-07	5.2156	SULT1C2
209772_s_at	6.11e-05	4.55e-07	4.06979	CD24
206363_at	6.14e-05	4.58e-07	-2.43906	MAF
226318_at	6.14e-05	4.6e-07	-2.00255	TBRG1
216050_at	6.16e-05	4.62e-07	-4.30439
203854_at	6.18e-05	4.65e-07	-2.24252	CFI
219370_at	6.22e-05	4.7e-07	-2.64447	RPRM
226751_at	6.22e-05	4.7e-07	-2.08496	CNRIP1
225633_at	6.3e-05	4.78e-07	-1.96624	DPY19L3
213364_s_at	6.3e-05	4.78e-07	-2.92305	SNX1
205733_at	6.33e-05	4.82e-07	3.12888	BLM
219773_at	6.37e-05	4.86e-07	2.7083	NOX4
239006_at	6.37e-05	4.87e-07	4.00941	SLC26A7
222853_at	6.4e-05	4.9e-07	-2.84167	FLRT3
230381_at	6.43e-05	4.94e-07	3.72003	LOC101929219
205440_s_at	6.55e-05	5.05e-07	-3.49385	NPY1R
229287_at	6.61e-05	5.11e-07	-2.53432	PCNX1
218450_at	6.61e-05	5.12e-07	-1.96276	HEBP1
230722_at	6.92e-05	5.37e-07	-2.2559	BNC2
235029_at	6.95e-05	5.4e-07	2.85905	GINS4
203799_at	7.02e-05	5.48e-07	-2.03982	LY75-CD302
201312_s_at	7.02e-05	5.48e-07	-2.08176	SH3BGRL
203304_at	7.15e-05	5.6e-07	-2.76163	BAMBI
201578_at	7.16e-05	5.62e-07	-2.09387	PODXL
204337_at	7.17e-05	5.64e-07	-4.34521	RGS4
220668_s_at	7.23e-05	5.7e-07	1.67491	DNMT3B
200605_s_at	7.26e-05	5.73e-07	-3.38668	PRKAR1A
229254_at	7.27e-05	5.76e-07	-3.43267	MFSD4A
206295_at	7.32e-05	5.81e-07	-2.93163	IL18
239370_at	7.42e-05	5.9e-07	-2.3057	LINC01133
201302_at	7.43e-05	5.92e-07	-2.41939	ANXA4
219993_at	7.5e-05	6e-07	3.31396	SOX17
212158_at	7.79e-05	6.24e-07	-2.62512	SDC2
227167_s_at	7.82e-05	6.28e-07	-2.10565	RASSF3
204749_at	7.83e-05	6.3e-07	-2.98686	NAP1L3
221591_s_at	7.88e-05	6.35e-07	3.11248	FAM64A
237802_at	8.07e-05	6.52e-07	3.82092	XKR4
236718_at	8.07e-05	6.54e-07	2.62411	MYO10
218901_at	8.07e-05	6.55e-07	-3.39077	PLSCR4
210946_at	8.08e-05	6.57e-07	-2.45847	PLPP1
238310_at	8.1e-05	6.61e-07	2.79139
203046_s_at	8.1e-05	6.63e-07	2.13867	TIMELESS
205541_s_at	8.18e-05	6.71e-07	-3.00353	GSPT2
223215_s_at	8.18e-05	6.72e-07	-2.18803	JKAMP
204639_at	8.2e-05	6.75e-07	1.85461	ADA
222996_s_at	8.2e-05	6.78e-07	3.0956	CXXC5
218449_at	8.2e-05	6.78e-07	-1.95863	UFSP2
230673_at	8.2e-05	6.79e-07	-3.99219	PKHD1L1
205501_at	8.25e-05	6.85e-07	-1.9934	PDE10A
208623_s_at	8.31e-05	6.92e-07	-1.97725	EZR
203599_s_at	8.35e-05	6.97e-07	-2.00396	WBP4
223261_at	8.38e-05	7.02e-07	-2.00643	POLK
238458_at	8.38e-05	7.03e-07	-2.33035	MICU3
230387_at	8.38e-05	7.06e-07	-2.32743
211671_s_at	8.38e-05	7.06e-07	-1.76059	NR3C1
229317_at	8.38e-05	7.07e-07	-1.94959	KPNA5
1568853_at	8.4e-05	7.1e-07	2.03253	LOC101927929
227461_at	8.43e-05	7.14e-07	3.0821	STON2
201012_at	8.53e-05	7.24e-07	-2.31829	ANXA1
222077_s_at	8.54e-05	7.27e-07	2.38067	RACGAP1
207076_s_at	8.55e-05	7.29e-07	2.5762	ASS1
241805_at	8.57e-05	7.32e-07	-3.37254	GABRG1
238463_at	8.62e-05	7.38e-07	-3.35246	GAS1RR
233141_s_at	8.66e-05	7.43e-07	-2.18138	ST7L
205259_at	8.72e-05	7.49e-07	-2.54026	NR3C2
226670_s_at	8.87e-05	7.65e-07	2.52831	PABPC1L
225019_at	8.87e-05	7.65e-07	-1.52013	CAMK2D
202054_s_at	8.87e-05	7.68e-07	-2.0579	ALDH3A2
213705_at	8.89e-05	7.7e-07	1.65153	GGCX
224722_at	8.89e-05	7.72e-07	-2.17753	MIB1
209227_at	8.93e-05	7.77e-07	-2.52432	TUSC3
209552_at	9.03e-05	7.88e-07	3.85556	PAX8
201540_at	9.05e-05	7.91e-07	-2.34822	FHL1
222549_at	9.07e-05	7.95e-07	-2.8549	CLDN1
208786_s_at	9.11e-05	8e-07	-2.51559	MAP1LC3B
243109_at	9.35e-05	8.22e-07	-2.65467	MCTP2
201599_at	9.47e-05	8.35e-07	-1.87904	OAT
202594_at	9.64e-05	8.52e-07	-2.21284	LEPROTL1
203554_x_at	9.64e-05	8.55e-07	2.81619	PTTG1
214319_at	9.64e-05	8.56e-07	-3.23448	FRY
209723_at	9.64e-05	8.57e-07	-1.86125	SERPINB9
227253_at	9.73e-05	8.67e-07	3.60407	CP
222662_at	9.73e-05	8.69e-07	-3.09397	PPP1R3B
218950_at	9.73e-05	8.7e-07	2.49427	ARAP3
223502_s_at	9.87e-05	8.84e-07	-3.42837	TNFSF13B
225334_at	9.88e-05	8.87e-07	-2.04382	BORCS7
228729_at	9.91e-05	8.92e-07	2.18239	CCNB1
205907_s_at	9.92e-05	8.94e-07	-4.64468	OMD
225321_s_at	9.94e-05	8.98e-07	2.38619	MIR6840
229691_at	9.96e-05	9.01e-07	2.55592	ZBTB42
226232_at	9.98e-05	9.06e-07	2.51768	GDF11
219738_s_at	0.000102	9.23e-07	-3.55331	PCDH9
240466_at	0.000103	9.43e-07	-3.63155
219640_at	0.000103	9.43e-07	-2.62286	CLDN15
235092_at	0.000104	9.54e-07	2.17066
225915_at	0.000104	9.57e-07	-2.02848	CAB39L
204944_at	0.000106	9.74e-07	2.24627	PTPRG
210248_at	0.000107	9.84e-07	3.17261	WNT7A
232118_at	0.000107	9.85e-07	-2.31751
237005_at	0.000107	9.87e-07	2.14541	EMC3-AS1
207828_s_at	0.000107	9.94e-07	2.46661	CENPF
213515_x_at	0.000108	1e-06	-4.68195	HBG2
224707_at	0.000109	1.01e-06	-1.89455	CYSTM1
205532_s_at	0.000109	1.02e-06	3.12606	CDH6
208650_s_at	0.000111	1.04e-06	6.19664	CD24
228252_at	0.000112	1.05e-06	2.83168	PIF1
1566163_at	0.000112	1.05e-06	-2.89308
241471_at	0.000113	1.06e-06	-2.63446
205167_s_at	0.000113	1.07e-06	2.97518	CDC25C
240815_at	0.000113	1.07e-06	-3.45692
219884_at	0.000113	1.07e-06	2.40219	LHX6
225339_at	0.000113	1.07e-06	-1.76663	SPAG9
218613_at	0.000116	1.1e-06	-3.08617	PSD3
232268_at	0.000116	1.11e-06	2.74838
226037_s_at	0.000116	1.11e-06	-1.73593	TAF9B
203358_s_at	0.000116	1.11e-06	2.52354	EZH2
201761_at	0.000116	1.11e-06	2.96201	MTHFD2
205572_at	0.000117	1.12e-06	3.75744	ANGPT2
207166_at	0.000117	1.12e-06	3.30012	GNGT1
225875_s_at	0.000117	1.12e-06	-2.23	NIPAL3
227235_at	0.000118	1.13e-06	3.16866	GUCY1A3
219972_s_at	0.000118	1.14e-06	-1.96255	PCNX4
211548_s_at	0.000119	1.15e-06	-3.07478	HPGD
232903_at	0.00012	1.16e-06	-2.91281
228776_at	0.00012	1.16e-06	3.07682	GJC1
222423_at	0.000121	1.18e-06	-1.88138	NDFIP1
201292_at	0.000121	1.18e-06	3.15281	TOP2A
209200_at	0.000122	1.19e-06	-2.15041	MEF2C
241254_at	0.000122	1.19e-06	2.91519
204204_at	0.000122	1.19e-06	-2.66315	SLC31A2
228377_at	0.000122	1.2e-06	4.70181	KLHL14
236331_at	0.000123	1.21e-06	-2.43566	CDKL2
210375_at	0.000123	1.21e-06	-2.73211	PTGER3
218824_at	0.000124	1.22e-06	-1.88558	PNMAL1
211527_x_at	0.000124	1.23e-06	3.42549	VEGFA
240869_at	0.000126	1.25e-06	-2.29806	KCNB1
203501_at	0.000127	1.26e-06	-1.87795	CPQ
210347_s_at	0.000127	1.27e-06	3.55892	BCL11A
227692_at	0.000128	1.27e-06	-2.09668	GNAI1
235867_at	0.000128	1.27e-06	-2.65676	GSTM3
232267_at	0.000129	1.29e-06	-3.44119	ADGRD1
200911_s_at	0.000129	1.29e-06	-1.86179	TACC1
228051_at	0.00013	1.3e-06	-2.81725	ARFGEF3
210817_s_at	0.00013	1.31e-06	-1.76994	CALCOCO2
231311_at	0.00013	1.31e-06	1.83669
225579_at	0.000132	1.33e-06	-1.99198	PQLC3
226086_at	0.000132	1.33e-06	3.12405	SYT13
204092_s_at	0.000132	1.33e-06	2.59302	AURKA
224678_at	0.000132	1.33e-06	2.18399	RALGAPB
227921_at	0.000132	1.34e-06	2.77123	LOC105379499
218532_s_at	0.000133	1.35e-06	-2.25912	FAM134B
228496_s_at	0.000133	1.35e-06	-2.60098	CRIM1
39966_at	0.000136	1.38e-06	2.8968	CSPG5
221521_s_at	0.000136	1.39e-06	2.18825	GINS2
232568_at	0.000137	1.4e-06	-2.21012	MGC24103
224435_at	0.000137	1.4e-06	-2.5481	FAM213A
227620_at	0.000138	1.42e-06	-2.75855	SLC44A1
225524_at	0.000141	1.46e-06	-2.27395	ANTXR2
211740_at	0.000141	1.46e-06	1.76869	ICA1
213169_at	0.000142	1.47e-06	-3.16811	SEMA5A
203485_at	0.000142	1.47e-06	-3.28499	RTN1
229305_at	0.000145	1.5e-06	2.21124	CENPU
219502_at	0.000145	1.51e-06	2.64157	NEIL3
213599_at	0.000145	1.51e-06	2.48499	OIP5
203159_at	0.000145	1.51e-06	-2.11792	GLS
209550_at	0.000145	1.51e-06	-3.58743	NDN
229623_at	0.000145	1.52e-06	-2.44521	TMEM150C
201896_s_at	0.000146	1.53e-06	2.54194	PSRC1
223006_s_at	0.000147	1.54e-06	-1.68855	TMEM245
201563_at	0.000147	1.54e-06	1.91759	SORD
203099_s_at	0.000147	1.54e-06	2.65943	CDYL
229480_at	0.000147	1.55e-06	-3.11219	MAGI2-AS3
242560_at	0.000148	1.56e-06	2.20259	FANCD2
237269_at	0.000148	1.56e-06	3.65398
203510_at	0.000149	1.58e-06	-3.09746	MET
225327_at	0.000151	1.6e-06	-1.79489	FAM214A
230087_at	0.000151	1.61e-06	2.72492	PRIMA1
204825_at	0.000151	1.61e-06	3.3373	MELK
235570_at	0.000151	1.62e-06	-2.02883	RBMS3
213226_at	0.000152	1.63e-06	1.9947	CCNA2
226280_at	0.000152	1.63e-06	-1.89249	BNIP2
207040_s_at	0.000152	1.63e-06	-1.87435	ST13
222896_at	0.000152	1.64e-06	1.82026	TMEM38A
206157_at	0.000152	1.64e-06	2.94939	PTX3
212632_at	0.000156	1.68e-06	-2.48156	STX7
35666_at	0.000156	1.68e-06	2.97076	SEMA3F
200732_s_at	0.000156	1.69e-06	-1.60502	PTP4A1
228254_at	0.000157	1.71e-06	-2.13318	STAM2
1557155_a_at	0.000157	1.71e-06	4.71412
204777_s_at	0.000158	1.72e-06	4.60962	MAL
221726_at	0.000159	1.73e-06	-2.05109	RPL22
208158_s_at	0.000161	1.75e-06	-1.79477	OSBPL1A
203845_at	0.000161	1.76e-06	-2.2461	KAT2B
203860_at	0.000161	1.76e-06	-1.54657	PCCA
219791_s_at	0.000161	1.77e-06	-4.05204	HAND2-AS1
200872_at	0.000161	1.77e-06	-2.68344	S100A10
224321_at	0.000162	1.78e-06	2.19096	TMEFF2
209068_at	0.000162	1.79e-06	-2.77876	HNRNPDL
223227_at	0.000162	1.79e-06	-1.62373	BBS2
222717_at	0.000164	1.82e-06	-4.17099	SDPR
219737_s_at	0.000165	1.83e-06	-3.36667	PCDH9
212526_at	0.000165	1.83e-06	-2.1276	SPG20
222230_s_at	0.000165	1.84e-06	-2.11933	ACTR10
221884_at	0.000166	1.84e-06	5.03963	MECOM
227708_at	0.000166	1.85e-06	-2.50019	EEF1A1
204584_at	0.000166	1.85e-06	3.31661	L1CAM
232054_at	0.000166	1.85e-06	-2.81508	LOC101926951
201990_s_at	0.000166	1.86e-06	-1.59217	CREBL2
242909_at	0.000168	1.88e-06	2.87525
237252_at	0.00017	1.91e-06	-2.48791	THBD
210002_at	0.00017	1.92e-06	-3.50612	GATA6
202973_x_at	0.000177	1.99e-06	-1.80227	FAM13A
212070_at	0.000177	2e-06	3.66757	ADGRG1
218151_x_at	0.000179	2.03e-06	2.79063	SLC52A2
214933_at	0.000179	2.04e-06	1.99667	LOC100507353
208741_at	0.000179	2.04e-06	-1.62946	SAP18
202107_s_at	0.000179	2.04e-06	1.74408	MCM2
212224_at	0.000179	2.05e-06	-2.4818	ALDH1A1
202870_s_at	0.000179	2.05e-06	2.44012	CDC20
227084_at	0.000179	2.05e-06	-2.70802	DTNA
214683_s_at	0.000179	2.05e-06	-2.10177	CLK1
225846_at	0.000181	2.08e-06	2.55643	ESRP1
230406_at	0.000181	2.09e-06	2.17862
222385_x_at	0.000181	2.09e-06	2.33299	SEC61A1
209773_s_at	0.000183	2.11e-06	2.52702	RRM2
219263_at	0.000184	2.13e-06	-3.44529	RNF128
205803_s_at	0.000184	2.13e-06	-3.04079	TRPC1
229019_at	0.000184	2.13e-06	-2.54672	ZNF385B
238756_at	0.000186	2.16e-06	2.8356	GAS2L3
212607_at	0.000188	2.19e-06	-2.44181	AKT3
212022_s_at	0.000189	2.21e-06	2.78366	MKI67
224983_at	0.00019	2.22e-06	-1.61429	SCARB2
203884_s_at	0.000192	2.24e-06	-2.06009	RAB11FIP2
221872_at	0.000192	2.25e-06	-4.47509	RARRES1
218203_at	0.000195	2.29e-06	-1.79101	ALG5
209517_s_at	0.000197	2.32e-06	-2.31737	ASH2L
240284_x_at	0.000198	2.33e-06	2.84251	LOC105369635
212771_at	0.000203	2.39e-06	2.05836	FAM171A1
243929_at	0.000203	2.39e-06	-4.1255
231181_at	0.000203	2.4e-06	-4.81695
229730_at	0.000203	2.41e-06	-2.40754	SMTNL2
211998_at	0.000204	2.43e-06	-2.69171	MIR4738
218301_at	0.000204	2.43e-06	2.01596	RNPEPL1
227088_at	0.000208	2.47e-06	-2.8663	PDE5A
217979_at	0.000209	2.49e-06	-2.38233	TSPAN13
219510_at	0.000211	2.52e-06	2.96166	POLQ
203980_at	0.000213	2.55e-06	-3.55641	FABP4
229018_at	0.000214	2.57e-06	-2.31886	METTL25
235556_at	0.000215	2.58e-06	-1.64238	CREBRF
223570_at	0.000215	2.59e-06	2.18407	MCM10
204754_at	0.000215	2.59e-06	-2.93715	HLF
202552_s_at	0.000215	2.59e-06	-1.90692	LOC101929500
207165_at	0.000216	2.61e-06	3.27283	HMMR
211778_s_at	0.000217	2.62e-06	1.74785	OVOL2
204237_at	0.000218	2.63e-06	-2.01614	GULP1
205339_at	0.000223	2.7e-06	2.25886	STIL
203213_at	0.000228	2.78e-06	2.55175	CDK1
235266_at	0.000228	2.78e-06	2.29642	ATAD2
208920_at	0.000228	2.78e-06	-1.77636	SRI
204254_s_at	0.000228	2.78e-06	2.01832	VDR
217499_x_at	0.000228	2.79e-06	2.20285	OR7E37P
208898_at	0.000229	2.8e-06	-1.75408	ATP6V1D
224901_at	0.000229	2.81e-06	-2.35325	SCD5
205394_at	0.000229	2.81e-06	2.21476	CHEK1
206102_at	0.000229	2.82e-06	2.22136	GINS1
227526_at	0.000232	2.85e-06	-1.97035	CDON
233187_s_at	0.000233	2.87e-06	2.48564
224700_at	0.000235	2.91e-06	-1.75519	STT3B
242546_at	0.000235	2.91e-06	2.65938	LINC01296
230626_at	0.000239	2.96e-06	3.21387	TSPAN12
225946_at	0.000239	2.96e-06	-2.51234	RASSF8
217525_at	0.000239	2.96e-06	-2.8606	OLFML1
204731_at	0.000239	2.97e-06	-1.67291	TGFBR3
227607_at	0.000239	2.98e-06	-1.59837	STAMBPL1
226950_at	0.000239	2.99e-06	2.86397	ACVRL1
219405_at	0.00024	2.99e-06	-1.60768	TRIM68
203705_s_at	0.00024	3e-06	-2.70409	FZD7
213227_at	0.00024	3e-06	-2.00441	PGRMC2
244455_at	0.000243	3.04e-06	-3.28214	KCNT2
232449_at	0.000245	3.08e-06	-2.09864	BCO2
205428_s_at	0.000246	3.1e-06	-3.57006	CALB2
230075_at	0.000246	3.11e-06	2.90045	RAB39B
41047_at	0.000246	3.11e-06	1.9261	C9orf16
218692_at	0.000246	3.11e-06	-2.66693	SYBU
206659_at	0.000248	3.15e-06	2.05029
218782_s_at	0.000248	3.15e-06	1.83989	ATAD2
1557094_at	0.000249	3.17e-06	-4.05093	LOC100996760
203806_s_at	0.00025	3.19e-06	2.80707	FANCA
228463_at	0.00025	3.19e-06	2.82417	FOXA3
224663_s_at	0.00025	3.2e-06	-2.12703	CFL2
202503_s_at	0.000251	3.21e-06	3.04261	KIAA0101
204437_s_at	0.000252	3.23e-06	3.82734	FOLR1
209239_at	0.000254	3.25e-06	-2.52338	NFKB1
231697_s_at	0.000254	3.26e-06	2.20721	MIR21
236565_s_at	0.000254	3.26e-06	1.98435	LARP6
205932_s_at	0.000255	3.28e-06	3.48222	MSX1
209053_s_at	0.000255	3.29e-06	2.17423	WHSC1
204485_s_at	0.000257	3.31e-06	-1.6349	TOM1L1
204962_s_at	0.000257	3.32e-06	3.3416	SLC35F6
235194_at	0.000257	3.32e-06	2.13645	TPCN2
209198_s_at	0.000261	3.38e-06	2.20487	SYT11
225207_at	0.000264	3.42e-06	-1.85517	PDK4
222640_at	0.000266	3.47e-06	1.78497	DNMT3A
216231_s_at	0.00027	3.51e-06	-2.03367	B2M
207039_at	0.00027	3.52e-06	4.87824	CDKN2A
218191_s_at	0.00027	3.53e-06	-1.51791	LMBRD1
240259_at	0.00027	3.53e-06	-2.74159	LOC100506718
203650_at	0.00027	3.54e-06	-2.96357	PROCR
208517_x_at	0.000277	3.63e-06	-2.2796	BTF3
204042_at	0.000279	3.67e-06	-1.88146	WASF3
230883_at	0.000282	3.71e-06	-4.6173	NXPH2
219332_at	0.000282	3.72e-06	3.33645	MICALL2
206201_s_at	0.000282	3.72e-06	-4.36061	MEOX2
217225_x_at	0.000285	3.76e-06	1.6941	LOC101060373
202125_s_at	0.000288	3.81e-06	-1.53399	TRAK2
204780_s_at	0.000289	3.83e-06	-1.97617	FAS
230800_at	0.00029	3.85e-06	3.0463	ADCY4
202575_at	0.00029	3.86e-06	2.09301	CRABP2
230360_at	0.00029	3.87e-06	2.90191	GLDN
207069_s_at	0.00029	3.87e-06	1.8245	SMAD6
1554806_a_at	0.000292	3.9e-06	-1.95997	FBXO8
222033_s_at	0.000293	3.91e-06	2.59935	FLT1
1565149_at	0.000295	3.95e-06	-1.96422	DYNC2H1
235572_at	0.000295	3.96e-06	3.50279	SPC24
211981_at	0.000297	3.98e-06	2.64354	COL4A1
229292_at	0.000297	3.99e-06	2.00401	EPB41L5
227060_at	0.000302	4.07e-06	2.40162	RELT
205414_s_at	0.000305	4.11e-06	-2.88151	ARHGAP44
217764_s_at	0.000306	4.14e-06	-1.56246	RAB31
242763_at	0.000306	4.15e-06	-2.46898
210338_s_at	0.000309	4.2e-06	-2.93524	SNORD14D
238592_at	0.000309	4.2e-06	-2.8929
204603_at	0.00031	4.21e-06	2.60513	EXO1
200096_s_at	0.00031	4.23e-06	-1.71405	ATP6V0E1
227498_at	0.000311	4.25e-06	-1.85724	SOX6
204457_s_at	0.000311	4.25e-06	-2.70267	GAS1
209699_x_at	0.000313	4.29e-06	-3.11332	LOC101930400
1560625_s_at	0.000313	4.29e-06	2.3001	CATIP-AS1
213008_at	0.000314	4.32e-06	2.33023	FANCI
214157_at	0.000317	4.36e-06	2.15729	GNAS
230518_at	0.000317	4.37e-06	3.04321	MPZL2
205405_at	0.000317	4.38e-06	-3.09965	SEMA5A
228789_at	0.000317	4.39e-06	-2.41321	MTMR6
202875_s_at	0.000317	4.39e-06	1.71735	PBX2
235764_at	0.000317	4.4e-06	-3.39488	PRDM5
201015_s_at	0.000317	4.4e-06	1.85149	JUP
230178_s_at	0.000317	4.42e-06	-1.59946	ELP2
225442_at	0.000317	4.42e-06	-2.68505	DDR2
1552733_at	0.000317	4.42e-06	-1.71285	KLHDC1
236739_at	0.000317	4.42e-06	-4.16222	LINC01105
213423_x_at	0.000318	4.44e-06	-1.54756	TUSC3
213871_s_at	0.000318	4.46e-06	2.2625	DNPH1
216860_s_at	0.000319	4.46e-06	3.25258	GDF11
213800_at	0.000319	4.48e-06	-3.57782	CFH
221493_at	0.00032	4.49e-06	-1.86268	TSPYL1
211964_at	0.00032	4.51e-06	2.24709	COL4A2
230174_at	0.00032	4.51e-06	-3.08191	LYPLAL1
213370_s_at	0.00032	4.52e-06	1.74351	SFMBT1
207995_s_at	0.000327	4.62e-06	-2.9855	CLEC4M
229891_x_at	0.000327	4.62e-06	-1.9678	GPALPP1
226569_s_at	0.000328	4.65e-06	2.30992	CHTF18
226649_at	0.000328	4.65e-06	1.80609	PANK1
1560648_s_at	0.000328	4.67e-06	-2.4029	TSPYL1
220922_s_at	0.000331	4.71e-06	-3.20269	SPANXA2
201534_s_at	0.000331	4.72e-06	-1.91791	UBL3
231382_at	0.000333	4.75e-06	2.76235	FGF18
238022_at	0.000334	4.77e-06	-2.95126	CRNDE
204256_at	0.000337	4.82e-06	2.016	ELOVL6
219134_at	0.000338	4.84e-06	3.30964	ADGRL4
206772_at	0.00034	4.89e-06	4.20538	PTH2R
204357_s_at	0.000343	4.94e-06	2.20219	LIMK1
266_s_at	0.000343	4.95e-06	4.30183	CD24
214804_at	0.000343	4.95e-06	1.83785	CENPI
235526_at	0.000343	4.96e-06	-2.14837	SOX6
233386_at	0.000343	4.96e-06	-2.77015
202003_s_at	0.000344	4.99e-06	-3.1936	ACAA2
226839_at	0.000345	5e-06	1.82677	NR2C2AP
1556037_s_at	0.000348	5.06e-06	-2.73208	HHIP
214434_at	0.000349	5.07e-06	-1.80721	HSPA12A
217414_x_at	0.000349	5.08e-06	-3.31908	HBA
201839_s_at	0.00035	5.1e-06	2.90959	EPCAM
210145_at	0.000351	5.12e-06	-2.91842	PLA2G4A
230863_at	0.000352	5.14e-06	-2.22864	LRP2
201924_at	0.000352	5.15e-06	-1.69752	AFF1
238852_at	0.000354	5.19e-06	-2.40919	PRRX1
239424_at	0.000355	5.22e-06	1.98352
225897_at	0.000355	5.23e-06	-1.59514	MARCKS
219342_at	0.000356	5.24e-06	-2.21657	CASD1
210788_s_at	0.000356	5.25e-06	-2.26348	DHRS7
226402_at	0.000356	5.27e-06	-2.2644	CYP2U1
203706_s_at	0.000356	5.27e-06	-2.984	FZD7
209292_at	0.000356	5.27e-06	-2.37608	ID4
228598_at	0.000359	5.32e-06	-2.74308	DPP10
209333_at	0.00036	5.35e-06	2.42538	ULK1
229797_at	0.000362	5.38e-06	-2.2144	MCOLN3
201088_at	0.000364	5.42e-06	1.59524	KPNA2
209822_s_at	0.000365	5.44e-06	-2.33356	VLDLR
221841_s_at	0.000367	5.47e-06	-2.17011	KLF4
221125_s_at	0.000367	5.48e-06	2.73817	KCNMB3
202202_s_at	0.000367	5.49e-06	-2.35889	LAMA4
223395_at	0.000369	5.52e-06	-2.92635	ABI3BP
208658_at	0.000369	5.53e-06	1.64575	PDIA4
206404_at	0.000369	5.53e-06	-3.08306	FGF9
218510_x_at	0.00037	5.55e-06	-2.45063	FAM134B
204649_at	0.00037	5.56e-06	2.60993	TROAP
202351_at	0.000371	5.59e-06	-1.82569	ITGAV
211813_x_at	0.000374	5.63e-06	-3.5238	DCN
226439_s_at	0.000375	5.67e-06	-2.19533	NBEA
219153_s_at	0.000377	5.7e-06	3.05184	THSD4
202094_at	0.000377	5.7e-06	2.85218	BIRC5
209771_x_at	0.000378	5.73e-06	4.45271	CD24
205908_s_at	0.000379	5.75e-06	-3.87635	OMD
235153_at	0.000379	5.76e-06	2.76659	RNF183
1554342_s_at	0.000382	5.81e-06	-1.57251	HELQ
204723_at	0.000382	5.81e-06	-2.76567	SCN3B
224753_at	0.000383	5.84e-06	2.25347	CDCA5
240281_at	0.000391	5.96e-06	2.40995
213757_at	0.000393	6e-06	1.81177
215388_s_at	0.000393	6.01e-06	-3.16227	CFHR1
203166_at	0.000398	6.09e-06	-1.55698	CFDP1
221000_s_at	0.000399	6.12e-06	2.48092	KAZALD1
229603_at	0.000399	6.12e-06	-2.21425	BBS12
202660_at	0.0004	6.14e-06	-2.07618	ITPR2
209829_at	0.000404	6.22e-06	-2.89857	FAM65B
231766_s_at	0.000404	6.23e-06	3.33919	COL12A1
217234_s_at	0.000404	6.23e-06	-3.25064	EZR
228996_at	0.000404	6.25e-06	2.37384	RC3H1
212858_at	0.000404	6.25e-06	2.85918	PAQR4
205632_s_at	0.000404	6.26e-06	-2.38395	PIP5K1B
213007_at	0.000404	6.27e-06	1.68165	FANCI
1563608_a_at	0.000406	6.31e-06	2.08087	KCNT1
202877_s_at	0.000411	6.4e-06	2.69432	CD93
201124_at	0.000414	6.46e-06	-1.71486	ITGB5
240420_at	0.000414	6.47e-06	-4.21062	AADACL2
230127_at	0.000418	6.54e-06	2.07462
200921_s_at	0.00042	6.57e-06	-1.71302	BTG1
240458_at	0.000421	6.6e-06	-2.10561
227719_at	0.000423	6.63e-06	-2.32917	SMAD9
227627_at	0.000423	6.65e-06	-1.6035	C8orf44-SGK3
228054_at	0.000429	6.74e-06	2.57833	TMEM44
234057_at	0.000429	6.75e-06	-3.08109
222731_at	0.00043	6.79e-06	-1.85699	ZDHHC2
202580_x_at	0.000431	6.8e-06	2.86266	FOXM1
229638_at	0.000431	6.81e-06	-3.06026	IRX3
219155_at	0.000431	6.82e-06	-2.37326	PITPNC1
229084_at	0.000433	6.86e-06	-3.74634	CNTN4
231391_at	0.000434	6.88e-06	-3.30978	CTXN3
202468_s_at	0.000439	6.98e-06	-2.26094	CTNNAL1
209740_s_at	0.000439	6.98e-06	-2.28119	PNPLA4
208394_x_at	0.000442	7.04e-06	2.77167	ESM1
224839_s_at	0.000444	7.07e-06	1.80154	GPT2
227485_at	0.000444	7.08e-06	-1.60823	INTS6L
229461_x_at	0.000444	7.08e-06	-2.70584	NEGR1
244779_at	0.000444	7.09e-06	-1.61485	ZDHHC2
231249_at	0.00046	7.37e-06	2.02607	SZT2
229596_at	0.000461	7.39e-06	-1.71821	AMDHD1
219080_s_at	0.000461	7.41e-06	2.31172	CTPS2
236198_at	0.000461	7.42e-06	3.37439	LINC01215
225688_s_at	0.000461	7.42e-06	-2.52645	PHLDB2
232098_at	0.000464	7.48e-06	-2.30329	DST
205573_s_at	0.000479	7.73e-06	-2.72479	SNX7
202609_at	0.000479	7.73e-06	-2.16405	EPS8
204872_at	0.00048	7.76e-06	-3.14254	TLE4
225092_at	0.000481	7.79e-06	-1.9252	RABEP1
219368_at	0.000486	7.89e-06	-3.30425	NAP1L2
210757_x_at	0.000486	7.89e-06	-1.83563	LOC101926921
208752_x_at	0.000487	7.92e-06	-1.77336	NAP1L1
228260_at	0.000489	7.96e-06	-2.32223	ELAVL2
1553796_at	0.00049	7.99e-06	-3.54708	LINC01105
201811_x_at	0.000491	8.01e-06	-1.78344	SH3BP5
242346_x_at	0.000492	8.04e-06	1.81891
240256_at	0.000493	8.06e-06	2.29996
233011_at	0.000494	8.09e-06	-2.67372	ANXA1
219478_at	0.000494	8.1e-06	3.26007	WFDC1
204146_at	0.000495	8.12e-06	2.42806	RAD51AP1
229427_at	0.000497	8.17e-06	-2.20192	SEMA5A
226461_at	0.000497	8.19e-06	1.67935	HOXB9
236616_at	0.000497	8.19e-06	1.87429	PSD4
227923_at	0.000498	8.21e-06	3.29273	SHANK3
212730_at	0.000502	8.29e-06	2.28123	SYNM
204328_at	0.000503	8.3e-06	1.8353	TMC6
229984_at	0.000503	8.32e-06	-1.58282	DTWD1
213714_at	0.000508	8.41e-06	-3.18356	CACNB2
209267_s_at	0.00051	8.45e-06	-2.96288	SLC39A8
203635_at	0.00051	8.47e-06	-1.58702	DSCR3
227399_at	0.00051	8.48e-06	-2.88254	VGLL3
201598_s_at	0.000511	8.5e-06	1.83683	INPPL1
202727_s_at	0.000512	8.52e-06	-1.63357	IFNGR1
209891_at	0.000512	8.52e-06	2.84283	SPC25
231945_at	0.000512	8.54e-06	3.3611	FILIP1
200896_x_at	0.000513	8.56e-06	2.08363	HDGF
219511_s_at	0.000517	8.65e-06	-3.02511	SNCAIP
235545_at	0.000522	8.74e-06	3.46737	DEPDC1
1559679_a_at	0.000522	8.74e-06	2.74019
205533_s_at	0.000523	8.78e-06	3.19519	CDH6
228143_at	0.000523	8.79e-06	3.30468	CP
224643_at	0.000523	8.8e-06	-1.74306	PRRC1
227190_at	0.000523	8.81e-06	-2.57724	TMEM37
204124_at	0.000529	8.93e-06	2.16737	SLC34A2
238075_at	0.000531	8.97e-06	1.75779	CHEK1
227314_at	0.000534	9.04e-06	-2.31676	ITGA2
229145_at	0.000534	9.04e-06	-1.71048	ANAPC16
1559210_at	0.000535	9.07e-06	2.29898
225949_at	0.000536	9.1e-06	1.77117	MIR6845
1560198_at	0.000538	9.14e-06	2.29786	LINC00523
244744_at	0.000539	9.16e-06	2.42717	LOC100130502
214803_at	0.000541	9.21e-06	2.91578	CDH6
203543_s_at	0.000543	9.25e-06	-1.73702	KLF9
226269_at	0.000547	9.34e-06	-1.57811	GDAP1
219702_at	0.000547	9.36e-06	2.65092	PLAC1
225429_at	0.000551	9.44e-06	-1.85965	PPP6C
224413_s_at	0.000551	9.44e-06	-1.58701	TM2D2
39891_at	0.000551	9.45e-06	1.60203	ZNF710
240122_at	0.000553	9.5e-06	2.25694	DIRAS2
229604_at	0.000555	9.53e-06	-2.45317	CMAHP
201328_at	0.000556	9.57e-06	-1.67828	ETS2
203765_at	0.000556	9.58e-06	-2.04165	GCA
222513_s_at	0.00056	9.65e-06	1.97708	SORBS1
200770_s_at	0.000561	9.69e-06	1.81379	LAMC1
228365_at	0.000562	9.72e-06	-1.85522	CPNE8
223315_at	0.000565	9.77e-06	-2.40731	NTN4
230954_at	0.000567	9.82e-06	1.98449	NOL4L
223623_at	0.000567	9.83e-06	-3.67527	C2orf40
202968_s_at	0.000569	9.87e-06	1.71105	DYRK2
225299_at	0.000571	9.92e-06	-1.77592	MYO5B
214657_s_at	0.000571	9.93e-06	3.43988	MIR612
219583_s_at	0.000572	9.97e-06	-1.88109	SPATA7
224755_at	0.000578	1.01e-05	-1.7704	TM9SF3
203214_x_at	0.000578	1.01e-05	2.31481	CDK1
204688_at	0.000579	1.01e-05	-1.95608	SGCE
231131_at	0.000579	1.01e-05	-3.37064	FAM133A
207113_s_at	0.000579	1.02e-05	2.60935	TNF
218567_x_at	0.000579	1.02e-05	1.83371	DPP3
216379_x_at	0.000583	1.03e-05	4.5542	CD24
239300_at	0.000583	1.03e-05	-1.76288	PIK3C3
209635_at	0.000584	1.03e-05	1.83139	AP1S1
203632_s_at	0.000587	1.03e-05	2.38616	GPRC5B
236034_at	0.000588	1.04e-05	2.48075	ANGPT2
230776_at	0.000593	1.05e-05	3.38294	RNF157-AS1
230977_at	0.000593	1.05e-05	1.97804	NPM2
205206_at	0.000595	1.06e-05	-2.05974	ANOS1
222281_s_at	0.000595	1.06e-05	5.04719	LOC101929219
205449_at	0.000595	1.06e-05	2.64378	SAC3D1
228665_at	0.000595	1.06e-05	2.50344	CYYR1
214595_at	0.000599	1.07e-05	3.07757	KCNG1
206375_s_at	0.000602	1.07e-05	-4.00376	HSPB3
218678_at	0.000603	1.08e-05	3.07539	NES
36475_at	0.000605	1.08e-05	1.9988	GCAT
242532_at	0.000606	1.09e-05	-2.86064
237065_s_at	0.000607	1.09e-05	2.2689	LAMTOR5-AS1
201865_x_at	0.000608	1.09e-05	-1.54241	NR3C1
204301_at	0.000623	1.12e-05	-3.0216	KBTBD11
1558885_at	0.000624	1.12e-05	2.47712
228320_x_at	0.000624	1.12e-05	-2.9558	BICDL1
1294_at	0.000628	1.13e-05	1.68003	MIR5193
219970_at	0.000628	1.13e-05	-3.02404	GIPC2
236649_at	0.000628	1.13e-05	-1.67769	DTWD1
228984_at	0.000629	1.14e-05	-2.90473	CARNS1
224609_at	0.000631	1.14e-05	1.67065	SLC44A2
223170_at	0.000631	1.14e-05	-2.75422	TMEM98
228155_at	0.000633	1.15e-05	-1.98171	FAM213A
1561938_at	0.000633	1.15e-05	3.74677
204422_s_at	0.000634	1.15e-05	-2.67862	FGF2
201037_at	0.000636	1.16e-05	1.69037	PFKP
55872_at	0.000637	1.16e-05	1.6698	ZNF512B
211340_s_at	0.00064	1.17e-05	1.67771	MIR6756
217763_s_at	0.000643	1.17e-05	-1.82436	RAB31
230640_at	0.000647	1.18e-05	3.15279	FMNL3
236004_at	0.000647	1.18e-05	-1.78748	AP5M1
213139_at	0.000647	1.19e-05	-2.42031	SNAI2
1555274_a_at	0.000647	1.19e-05	1.9036	EPT1
213816_s_at	0.000648	1.19e-05	-2.73978	MET
209277_at	0.000648	1.19e-05	-2.74429	TFPI2
232265_at	0.000654	1.2e-05	2.59064	ATXN7L1
235044_at	0.000656	1.21e-05	3.38079	CYYR1
241745_at	0.000656	1.21e-05	-2.51534	LOC100507557
209717_at	0.000656	1.21e-05	-1.60847	EVI5
229313_at	0.000656	1.22e-05	-2.58249	ANO5
208159_x_at	0.000656	1.22e-05	1.56918	DDX11
202036_s_at	0.000656	1.22e-05	-3.23107	SFRP1
215469_at	0.000656	1.22e-05	-2.81137	SLITRK5
213992_at	0.000656	1.22e-05	-1.6902	COL4A6
238162_at	0.000656	1.22e-05	2.62947
204206_at	0.000656	1.22e-05	1.50648	MNT
202377_at	0.000657	1.22e-05	-1.61661	LEPROT
203236_s_at	0.000666	1.24e-05	2.2363	LGALS9
211666_x_at	0.000668	1.24e-05	-2.00344	SNORD83B
239846_at	0.000669	1.25e-05	-2.52118	MTHFD1
217995_at	0.00067	1.25e-05	-1.9183	SQRDL
202998_s_at	0.00067	1.25e-05	1.68771	LOXL2
201893_x_at	0.00067	1.25e-05	-2.89567	DCN
227728_at	0.00067	1.26e-05	-1.85369	PPM1A
235675_at	0.000672	1.26e-05	-1.61111	DHFR2
229842_at	0.000676	1.27e-05	3.20215	ELF3
202860_at	0.000685	1.29e-05	2.13088	DENND4B
203642_s_at	0.000686	1.29e-05	-1.78263	COBLL1
223845_at	0.000688	1.3e-05	2.21638	VSIG10
202020_s_at	0.000691	1.3e-05	-1.57295	LANCL1
227725_at	0.000693	1.31e-05	4.41778	ST6GALNAC1
1557353_at	0.000693	1.31e-05	-2.65322
203889_at	0.000694	1.32e-05	-2.7741	SCG5
1556168_s_at	0.000694	1.32e-05	3.14494	MROH2A
225782_at	0.000696	1.32e-05	-2.11566	MSRB3
211576_s_at	0.000696	1.32e-05	2.12176	SLC19A1
205771_s_at	0.000696	1.33e-05	-1.80156	AKAP7
220603_s_at	0.000696	1.33e-05	-1.77806	MCTP2
226451_at	0.000697	1.33e-05	2.13496	FDX1L
204151_x_at	0.000697	1.33e-05	-2.03401	AKR1C1
223800_s_at	0.000698	1.33e-05	2.95869	LIMS4
1566475_at	0.000698	1.34e-05	2.50181
201532_at	0.000703	1.35e-05	-2.59817	PSMA3
217809_at	0.000713	1.37e-05	1.69451	BZW2
219388_at	0.000717	1.38e-05	2.03181	GRHL2
220180_at	0.00072	1.38e-05	-2.522	CCDC68
239907_at	0.00072	1.38e-05	1.96132
226863_at	0.000724	1.39e-05	-1.80276	FAM110C
221213_s_at	0.000724	1.39e-05	-1.57249	LOC145783
239903_at	0.000724	1.4e-05	-3.06432	TPBG
203824_at	0.000726	1.4e-05	-2.86284	TSPAN8
212909_at	0.000726	1.4e-05	3.15	LYPD1
200847_s_at	0.000726	1.4e-05	-1.53357	SARAF
204484_at	0.000726	1.41e-05	1.91749	PIK3C2B
230040_at	0.00073	1.42e-05	-2.60202	ADAMTS18
202512_s_at	0.000731	1.42e-05	-1.73965	ATG5
219371_s_at	0.000734	1.43e-05	-2.33221	KLF2
225793_at	0.000739	1.44e-05	-2.06605	LIX1L
213933_at	0.00074	1.44e-05	-2.53781	PTGER3
237291_at	0.000741	1.44e-05	1.84661	PRORSD1P
204048_s_at	0.000741	1.44e-05	-2.27686	PHACTR2
202749_at	0.000744	1.45e-05	-1.74274	WRB
210842_at	0.000744	1.45e-05	2.63924	NRP2
208107_s_at	0.000746	1.46e-05	1.59787	LOC81691
225219_at	0.00075	1.47e-05	-1.94067	SMAD5
202741_at	0.000752	1.47e-05	-1.5461	PRKACB
222881_at	0.000753	1.48e-05	-2.23414	HPSE
205742_at	0.000753	1.48e-05	2.24524	TNNI3
214234_s_at	0.000756	1.49e-05	-1.97388	CYP3A5
205617_at	0.000756	1.49e-05	2.30455	PRRG2
38671_at	0.000758	1.5e-05	2.00996	PLXND1
203762_s_at	0.000758	1.5e-05	-2.03697	DYNC2LI1
238919_at	0.000766	1.52e-05	-4.70981	PCDH9
213864_s_at	0.000766	1.52e-05	-1.80087	NAP1L1
222791_at	0.000771	1.53e-05	-2.2925	RSBN1
238273_at	0.000773	1.53e-05	2.01319	LOC101930655
232105_at	0.000773	1.54e-05	1.90628	BLACAT1
218385_at	0.000773	1.54e-05	1.52385	MRPS18A
239999_at	0.000773	1.54e-05	-2.4536	MIR99AHG
228480_at	0.000775	1.55e-05	-1.57871	VAPA
233445_at	0.000777	1.55e-05	2.50468
228564_at	0.000786	1.57e-05	-2.72825	LINC01116
209340_at	0.000798	1.6e-05	-1.74592	UAP1
239113_at	0.000798	1.6e-05	2.4772	LOC100507468
229927_at	0.000799	1.61e-05	2.28106	LEMD1
823_at	0.000799	1.61e-05	2.07178	CX3CL1
224352_s_at	0.000799	1.61e-05	-2.17198	CFL2
203438_at	0.000802	1.62e-05	3.10593	STC2
207974_s_at	0.000804	1.62e-05	-1.57905	SKP1
229610_at	0.000807	1.63e-05	2.71046	CKAP2L
1553977_a_at	0.000808	1.63e-05	-2.43791	CYP39A1
201291_s_at	0.000812	1.64e-05	3.85669	TOP2A
217733_s_at	0.000814	1.65e-05	1.82227	TMSB10
203178_at	0.000814	1.66e-05	-2.08833	GATM
202259_s_at	0.000814	1.66e-05	-1.67338	N4BP2L2
219787_s_at	0.000814	1.66e-05	2.2889	ECT2
210683_at	0.000814	1.66e-05	3.39944	NRTN
218296_x_at	0.000814	1.66e-05	2.12632	MSTO2P
216698_x_at	0.000814	1.66e-05	2.37359	OR7E12P
212243_at	0.000814	1.66e-05	-1.61176	GCOM1
204085_s_at	0.000814	1.66e-05	-1.75279	CLN5
205034_at	0.000816	1.67e-05	1.9879	CCNE2
244008_at	0.000818	1.67e-05	-1.83904	PARP8
206101_at	0.000821	1.68e-05	-2.67636	ECM2
237151_s_at	0.000822	1.68e-05	-2.93575	CFAP221
226017_at	0.000826	1.69e-05	1.80588	CMTM7
210132_at	0.000826	1.7e-05	2.7713	EFNA3
226851_at	0.000826	1.7e-05	-2.34436	LYPLAL1
209034_at	0.00083	1.71e-05	-1.54436	PNRC1
204733_at	0.00083	1.71e-05	2.39721	KLK6
208966_x_at	0.000832	1.71e-05	-1.70559	IFI16
213939_s_at	0.000832	1.72e-05	-1.637	RUFY3
239808_at	0.000833	1.72e-05	-2.19114
230263_s_at	0.000835	1.73e-05	-2.4633	DOCK5
212294_at	0.000835	1.73e-05	-1.54737	GNG12
222811_at	0.000841	1.74e-05	-1.63426	CMTR2
200021_at	0.000841	1.74e-05	2.20706	CFL1
219814_at	0.000841	1.75e-05	-2.22805	MBNL3
213247_at	0.000841	1.75e-05	-2.99566	SVEP1
238311_at	0.000841	1.75e-05	-1.7889
232195_at	0.00085	1.77e-05	3.51877	GPR158
227265_at	0.000851	1.77e-05	-2.28599	FGL2
205765_at	0.000858	1.79e-05	-2.87947	CYP3A5
243531_at	0.000859	1.79e-05	2.69057	ORAOV1
232631_at	0.00086	1.8e-05	2.22076	CDH6
223122_s_at	0.000864	1.81e-05	-3.09477	SFRP2
1554260_a_at	0.000868	1.82e-05	2.2267	FRYL
226022_at	0.00087	1.82e-05	-1.72652	SASH1
213389_at	0.00087	1.83e-05	2.15788	ZNF592
227536_at	0.00087	1.83e-05	-2.73497	ZC3H13
219961_s_at	0.000881	1.85e-05	-1.90907	KIZ
222498_at	0.000883	1.86e-05	-2.22305	AZI2
214096_s_at	0.000884	1.86e-05	1.5801	SHMT2
217230_at	0.000884	1.86e-05	-2.47817	EZR
225571_at	0.000889	1.88e-05	-1.9212	LIFR
226241_s_at	0.000889	1.88e-05	1.56933	MRPL52
242159_at	0.00089	1.88e-05	1.61115	LOC105369739
221909_at	0.00089	1.88e-05	2.43443	RNFT2
228214_at	0.00089	1.89e-05	-2.41239	SOX6
243762_at	0.00089	1.89e-05	3.03409	LINC01297
230875_s_at	0.000893	1.9e-05	-2.17514	ATP11A
214284_s_at	0.000894	1.9e-05	2.17265	FGF18
202232_s_at	0.000894	1.9e-05	-2.04849	EIF3M
200782_at	0.000894	1.9e-05	-1.64352	ANXA5
37278_at	0.000897	1.91e-05	2.02628	TAZ
224598_at	0.000899	1.92e-05	1.69749	MGAT4B
236123_at	0.000909	1.94e-05	-2.59668	WNT2B
219522_at	0.000909	1.94e-05	2.74179	FJX1
226322_at	0.000909	1.94e-05	2.38982	TMTC1
208778_s_at	0.000909	1.95e-05	-1.69907	SNORA29
223621_at	0.000913	1.96e-05	2.23476	PNMA3
228946_at	0.000916	1.96e-05	-1.84148	INTU
1555929_s_at	0.000916	1.97e-05	-3.00972
209900_s_at	0.000922	1.98e-05	-2.27684	SLC16A1
237592_at	0.000922	1.98e-05	2.10258	ZC2HC1B
209384_at	0.000922	1.99e-05	-2.09601	PROSC
219752_at	0.000922	1.99e-05	2.98615	RASAL1
228033_at	0.000922	1.99e-05	3.27102	E2F7
224975_at	0.000922	1.99e-05	-1.78445	NFIA
243814_at	0.000922	1.99e-05	1.54948	LOC101927377
224801_at	0.000923	2e-05	-1.92828	NDFIP2
1560788_at	0.000924	2e-05	2.69215	MYO3B
223501_at	0.000924	2e-05	-2.10325	TNFSF13B
227901_at	0.000924	2e-05	2.39767	LOC648987
203904_x_at	0.000924	2e-05	2.16057	CD82
209362_at	0.000924	2.01e-05	-1.61542	LOC101928625
226633_at	0.000924	2.01e-05	-1.92993	RAB8B
1563204_at	0.000927	2.02e-05	2.32699	ZNF627
207183_at	0.000928	2.02e-05	2.83149	GPR19
214846_s_at	0.000928	2.02e-05	2.82407	ALPK3
223978_s_at	0.000928	2.02e-05	-1.53917	CRLS1
209106_at	0.000932	2.04e-05	-1.8858	NCOA1
222848_at	0.000932	2.04e-05	2.72341	CENPK
223833_at	0.000932	2.04e-05	1.80576	WDR55
233898_s_at	0.000932	2.04e-05	-1.63248	FGFR1OP2
201976_s_at	0.000935	2.05e-05	1.73603	MYO10
213592_at	0.000937	2.06e-05	2.16511	APLNR
1570078_a_at	0.000937	2.06e-05	-2.11303	DOCK5
203817_at	0.000937	2.06e-05	1.75171	GUCY1B3
211980_at	0.000937	2.06e-05	2.08827	COL4A1
242723_at	0.000937	2.07e-05	2.55572
225627_s_at	0.000942	2.08e-05	-1.55726	CACHD1
203355_s_at	0.000943	2.08e-05	-2.14038	PSD3
219359_at	0.000944	2.09e-05	2.40625	PGGHG
244764_at	0.000945	2.09e-05	-1.78297	HIVEP3
204709_s_at	0.000951	2.11e-05	2.70651	KIF23
202338_at	0.000954	2.12e-05	2.45534	TK1
202842_s_at	0.000954	2.12e-05	-1.6677	DNAJB9
230361_at	0.000957	2.13e-05	2.1341	MROH1
202059_s_at	0.000958	2.13e-05	1.59572	KPNA1
233536_at	0.000958	2.13e-05	-2.37787	ASXL3
209110_s_at	0.000959	2.14e-05	1.68002	RGL2
229116_at	0.000959	2.14e-05	-3.12375	CNKSR2
215133_s_at	0.000966	2.16e-05	-2.00959	LOC102725213
213945_s_at	0.000966	2.16e-05	2.10648	NUP210
202961_s_at	0.000966	2.16e-05	1.8211	ARMC2-AS1
229285_at	0.00097	2.17e-05	-1.90438	RNASEL
218518_at	0.000972	2.18e-05	-1.52114	FAM13B
236359_at	0.000977	2.19e-05	-1.96412	SCN4B
235363_at	0.000977	2.2e-05	1.53873
203238_s_at	0.000977	2.2e-05	2.4974	NOTCH3
204182_s_at	0.000977	2.2e-05	-2.44412	ZBTB43
208998_at	0.000985	2.22e-05	2.45453	UCP2
221927_s_at	0.000994	2.24e-05	1.55047	ABHD11
227038_at	0.000997	2.25e-05	-2.1714	SGMS2
228827_at	0.000998	2.25e-05	-2.7026	RUNX1T1
218645_at	0.000998	2.26e-05	-2.01575	ZNF277
210334_x_at	0.001	2.27e-05	2.84504	BIRC5
203967_at	0.001	2.27e-05	2.99744	CDC6
208655_at	0.001	2.28e-05	-1.64056	CCNI
225834_at	0.00101	2.29e-05	1.6538	FAM72A
223340_at	0.00101	2.3e-05	-1.50759	ATL1
204059_s_at	0.00101	2.3e-05	-1.99018	ME1
244213_at	0.00101	2.3e-05	2.50325
203408_s_at	0.00101	2.31e-05	-1.94915	SATB1
200937_s_at	0.00102	2.32e-05	-1.79175	RPL
205027_s_at	0.00102	2.32e-05	-1.93772	MAP3K8
232027_at	0.00103	2.36e-05	-2.72023	SYNE1
201260_s_at	0.00104	2.39e-05	-1.87766	SYPL1
51200_at	0.00105	2.4e-05	1.97159	C19orf60
240053_x_at	0.00105	2.4e-05	-2.94804	PEX5L
228854_at	0.00105	2.4e-05	-3.59511
210365_at	0.00105	2.41e-05	2.47119	LOC101928269
209369_at	0.00106	2.43e-05	-2.60149	ANXA3
224763_at	0.00106	2.43e-05	-1.96515	LOC100506548
219613_s_at	0.00106	2.44e-05	1.50304	SIRT6
242592_at	0.00107	2.45e-05	2.84302	GPR137C
225817_at	0.00107	2.46e-05	-1.67896	LOC101930349
205242_at	0.00107	2.47e-05	3.58725	CXCL13
202800_at	0.00107	2.48e-05	1.61355	SLC1A3
205946_at	0.00107	2.49e-05	-2.52974	VIPR2
223178_s_at	0.00107	2.49e-05	-2.56333	NT5DC1
241829_at	0.00108	2.51e-05	2.98558	FAM124A
212749_s_at	0.00108	2.51e-05	-1.84029	RCHY1
226831_at	0.00109	2.54e-05	-1.54777	SLC25A46
200953_s_at	0.0011	2.55e-05	-1.60783	CCND2
226695_at	0.0011	2.56e-05	-2.68483	PRRX1
213425_at	0.0011	2.57e-05	-2.35909	WNT5A
238898_at	0.0011	2.57e-05	3.47223	FOXP4-AS1
239652_at	0.00111	2.6e-05	2.24419
214311_at	0.00111	2.61e-05	2.6304	ZFPL1
211985_s_at	0.00111	2.61e-05	-1.86609	CALM3
243376_at	0.00111	2.61e-05	1.67662	TANK
1566761_a_at	0.00112	2.63e-05	1.59418	LINC00884
244876_at	0.00113	2.64e-05	2.31535
204126_s_at	0.00113	2.65e-05	3.12414	CDC45
239273_s_at	0.00113	2.65e-05	-2.50819	MMP28
235874_at	0.00113	2.66e-05	-3.17314	PRSS35
204510_at	0.00113	2.66e-05	1.65164	CDC7
229230_at	0.00113	2.67e-05	-2.35347	SLC51A
201150_s_at	0.00114	2.69e-05	-2.02189	TIMP3
203476_at	0.00114	2.7e-05	-2.15938	TPBG
219215_s_at	0.00115	2.71e-05	1.84785	SLC39A4
230264_s_at	0.00115	2.72e-05	-1.74429	AP1S2
239792_at	0.00115	2.72e-05	1.60068	UBL7-AS1
212020_s_at	0.00115	2.73e-05	2.90401	MKI67
236290_at	0.00117	2.77e-05	-2.16174	DOK6
236771_at	0.00117	2.78e-05	2.17176	RIPPLY2
228724_at	0.00117	2.79e-05	-3.05401	TTLL7
228361_at	0.00118	2.8e-05	1.7527	E2F2
219469_at	0.00118	2.81e-05	-1.74943	DYNC2H1
243201_at	0.00118	2.82e-05	-1.62009	RPL36A
227920_at	0.00118	2.83e-05	1.58083	BEND3
209087_x_at	0.00119	2.83e-05	2.03693	MCAM
228798_x_at	0.00119	2.83e-05	2.04426	LOC100289283
239344_at	0.00119	2.85e-05	2.61051
221520_s_at	0.00119	2.85e-05	2.59912	CDCA8
205020_s_at	0.00119	2.86e-05	-1.77682	ARL4A
209585_s_at	0.00119	2.86e-05	-1.73348	MINPP1
225616_at	0.00119	2.86e-05	1.75293	SPRYD4
236118_at	0.00119	2.87e-05	-1.5933	GATA6-AS1
1559296_at	0.0012	2.88e-05	-2.15677	ADAMTS9-AS2
209576_at	0.0012	2.9e-05	-1.85767	GNAI1
223737_x_at	0.00121	2.91e-05	-2.77531	CHST9
214481_at	0.00121	2.91e-05	3.33693	HIST1H2AM
236448_at	0.00122	2.94e-05	4.30187	UNC5A
223441_at	0.00122	2.94e-05	-1.96948	SLC17A5
202754_at	0.00122	2.94e-05	1.57484	R3HDM1
228062_at	0.00122	2.96e-05	-2.70466	NAP1L5
230179_at	0.00123	2.97e-05	2.29246	LOC285812
201922_at	0.00123	2.99e-05	-1.58161	NSA2
215000_s_at	0.00124	3.01e-05	-1.70844	FEZ2
201215_at	0.00124	3.01e-05	-1.75258	PLS3
239942_at	0.00125	3.03e-05	-2.4102	GNG11
205303_at	0.00125	3.04e-05	-3.14382	KCNJ8
204281_at	0.00126	3.06e-05	1.9127	TEAD4
226321_at	0.00126	3.06e-05	-1.87253	LYSMD3
232047_at	0.00126	3.07e-05	1.65052	LOC102725383
232176_at	0.00126	3.08e-05	-2.44449	SLITRK6
1559078_at	0.00126	3.09e-05	2.9692
212352_s_at	0.00127	3.11e-05	-1.59219	TMED10
202735_at	0.00128	3.13e-05	1.56432	EBP
239848_at	0.00128	3.15e-05	-1.50746	EIF3M
239395_at	0.00128	3.15e-05	1.67352	ARRDC3-AS1
1569428_at	0.00128	3.15e-05	2.42069	PYM1
213078_x_at	0.00129	3.17e-05	2.27721	LPCAT4
203058_s_at	0.00129	3.19e-05	-2.64271	PAPSS2
212206_s_at	0.00129	3.19e-05	-2.20836	H2AFV
218346_s_at	0.0013	3.2e-05	-2.09353	SESN1
201339_s_at	0.0013	3.21e-05	-2.05886	SCP2
239280_at	0.0013	3.22e-05	-2.15823
208228_s_at	0.0013	3.22e-05	1.60504	FGFR2
226800_at	0.00131	3.23e-05	-1.98896	EFCAB7
227933_at	0.00131	3.24e-05	2.54942	LINGO1
1562860_at	0.00131	3.24e-05	2.80869	LOC101928271
216620_s_at	0.00133	3.29e-05	-1.88366	ARHGEF10
230130_at	0.00133	3.29e-05	-2.56942	SLIT2
214642_x_at	0.00133	3.29e-05	2.81627	MAGEA10-MAGEA5
244626_at	0.00133	3.3e-05	2.19741
206858_s_at	0.00133	3.3e-05	-2.23285	HOXC6
225769_at	0.00133	3.3e-05	-1.51676	COG6
205751_at	0.00133	3.33e-05	-2.40393	SH3GL2
202378_s_at	0.00134	3.33e-05	-1.95863	LEPROT
37117_at	0.00134	3.33e-05	1.5983	PRR5-ARHGAP8
230633_at	0.00134	3.35e-05	2.67177	TMEM102
231991_at	0.00137	3.41e-05	2.50666	CCM2L
205619_s_at	0.00138	3.45e-05	3.13205	MEOX1
233607_at	0.00139	3.48e-05	-2.31961
227578_at	0.00139	3.49e-05	2.53064	TMPO-AS1
203779_s_at	0.00139	3.49e-05	2.65532	MPZL2
235076_at	0.00139	3.5e-05	-2.11218	CALCOCO2
217204_at	0.00139	3.5e-05	2.53085	MTRF1L
239856_at	0.0014	3.52e-05	2.89554
213375_s_at	0.0014	3.54e-05	-1.89297	N4BP2L1
222723_at	0.0014	3.54e-05	2.1217	VWA1
226246_at	0.0014	3.54e-05	2.65407	KCTD1
203019_x_at	0.0014	3.55e-05	-1.71676	SSX2IP
221258_s_at	0.0014	3.55e-05	1.84456	KIF18A
224629_at	0.0014	3.56e-05	-1.53998	LMAN1
1563742_at	0.00142	3.61e-05	-2.68997	LINC00842
229616_s_at	0.00142	3.62e-05	2.64699	GRAMD2
220183_s_at	0.00142	3.63e-05	-2.69348	NUDT6
204041_at	0.00143	3.64e-05	-3.37479	MAOB
236317_at	0.00144	3.68e-05	2.1554
235759_at	0.00145	3.7e-05	-1.94352
1554430_at	0.00145	3.7e-05	1.75921	SMIM11A
202806_at	0.00145	3.71e-05	1.56274	DBN1
241994_at	0.00145	3.72e-05	2.7307	XDH
1562169_at	0.00145	3.73e-05	2.64227
230741_at	0.00145	3.73e-05	-1.78985	P2RX7
205980_s_at	0.00145	3.73e-05	2.92735	PRR5-ARHGAP8
223393_s_at	0.00145	3.73e-05	-2.12676	TSHZ3
235852_at	0.00146	3.75e-05	2.78028	STON2
211676_s_at	0.00147	3.79e-05	-1.66844	IFNGR1
206332_s_at	0.00147	3.79e-05	-1.6511	IFI16
203934_at	0.00147	3.8e-05	-1.85059	KDR
205412_at	0.00147	3.81e-05	-1.6183	ACAT1
226664_at	0.00148	3.83e-05	1.67036	TBC1D20
235155_at	0.00148	3.84e-05	-2.42635	BDH2
228220_at	0.00148	3.84e-05	-1.87576	FCHO2
219562_at	0.00149	3.85e-05	2.95616	RAB26
239834_at	0.00149	3.85e-05	1.78666
237344_at	0.00149	3.86e-05	1.84885	LINC01539
215027_at	0.00149	3.86e-05	2.35907	RAPGEF3
214340_at	0.00149	3.86e-05	2.67972	ALOX12P2
242323_at	0.00149	3.87e-05	-1.54231	PLA2G12A
212967_x_at	0.00149	3.87e-05	-1.56947	NAP1L1
203453_at	0.00149	3.87e-05	2.30052	SCNN1A
214235_at	0.00149	3.87e-05	-3.3459	CYP3A5
205671_s_at	0.00149	3.89e-05	2.12898	HLA-DOB
213647_at	0.00149	3.89e-05	2.06481	DNA2
1557422_at	0.00149	3.89e-05	-2.71117
221933_at	0.00149	3.9e-05	-3.27891	NLGN4X
1558247_s_at	0.00149	3.9e-05	2.90189	NTN5
204137_at	0.0015	3.92e-05	-1.69628	GPR137B
241365_at	0.0015	3.92e-05	-1.97426	SATB1
230135_at	0.00151	3.95e-05	-3.06966	HHIP
226985_at	0.00151	3.95e-05	2.54709	FGD5
222237_s_at	0.00152	3.98e-05	-1.69561	ZNF112
218565_at	0.00152	4.01e-05	1.61181	SPOUT1
208017_s_at	0.00154	4.05e-05	-1.91953	MCF2
239169_at	0.00154	4.06e-05	2.34708	RDM1
222362_at	0.00155	4.07e-05	2.10601	AGFG2
205523_at	0.00155	4.08e-05	2.88911	HAPLN1
1552789_at	0.00155	4.1e-05	-2.47975	SEC62
213921_at	0.00155	4.1e-05	3.61623	SST
223991_s_at	0.00155	4.1e-05	1.73348	GALNT2
208683_at	0.00157	4.14e-05	-1.58894	CAPN2
214373_at	0.00157	4.16e-05	1.70219
218257_s_at	0.00157	4.18e-05	1.60551	UGGT1
209197_at	0.00157	4.19e-05	1.88589	SYT11
231917_at	0.00157	4.19e-05	1.92687	GFM2
219499_at	0.00157	4.19e-05	2.23488	SEC61A2
226366_at	0.00157	4.19e-05	-1.5665	SHPRH
203954_x_at	0.00158	4.22e-05	2.80673	CLDN3
209814_at	0.00158	4.22e-05	-1.80138	ZNF330
204619_s_at	0.00158	4.23e-05	2.5578	VCAN
242300_at	0.00158	4.23e-05	-2.05352
200928_s_at	0.00158	4.23e-05	-1.66501	RAB14
202234_s_at	0.00158	4.24e-05	-2.13383	SLC16A1
218305_at	0.00158	4.24e-05	1.58479	IPO4
230865_at	0.00158	4.25e-05	4.52429	LIX1
205402_x_at	0.00159	4.25e-05	2.69074	PRSS2
225728_at	0.00159	4.25e-05	-2.65692	SORBS2
215715_at	0.0016	4.3e-05	1.81263	SLC6A2
220116_at	0.0016	4.3e-05	2.60306	KCNN2
239976_at	0.0016	4.3e-05	1.73954	ACAD9
243864_at	0.0016	4.31e-05	-2.34908	CCDC80
225553_at	0.0016	4.31e-05	-1.7392	CNIH1
223886_s_at	0.0016	4.32e-05	-1.64361	RNF146
230944_at	0.00161	4.34e-05	2.11325	C6orf223
205676_at	0.00162	4.38e-05	2.0219	CYP27B1
222067_x_at	0.00162	4.38e-05	2.2234	HIST1H2BD
209335_at	0.00162	4.39e-05	-2.48167	DCN
222303_at	0.00163	4.41e-05	-2.6296
230882_at	0.00163	4.43e-05	2.37646	DLX6-AS1
203878_s_at	0.00164	4.45e-05	2.26461	MMP11
50965_at	0.00164	4.46e-05	2.49466	RAB26
227053_at	0.00164	4.48e-05	2.06683	PACSIN1
241272_at	0.00164	4.48e-05	1.81802
243996_at	0.00164	4.48e-05	1.95194
212157_at	0.00165	4.5e-05	-1.73474	SDC2
1559563_at	0.00165	4.51e-05	1.95297
239516_at	0.00165	4.52e-05	-2.40295
2028_s_at	0.00166	4.55e-05	1.88199	E2F1
225842_at	0.00166	4.55e-05	1.52843	PHLDA1
1566548_at	0.00167	4.56e-05	2.72334
1552797_s_at	0.00167	4.56e-05	3.39749	PROM2
232035_at	0.00167	4.57e-05	1.98927	HIST1H4H
206498_at	0.00167	4.57e-05	2.44581	OCA2
208127_s_at	0.00167	4.59e-05	-1.56736	SOCS5
213044_at	0.00168	4.61e-05	-1.52078	ROCK1
218432_at	0.00168	4.62e-05	-2.31053	FBXO3
213917_at	0.00168	4.62e-05	3.74615	PAX8
206391_at	0.00169	4.65e-05	-2.19943	RARRES1
200883_at	0.0017	4.67e-05	-2.12712	UQCRC2
212235_at	0.0017	4.68e-05	2.49459	PLXND1
202156_s_at	0.0017	4.69e-05	-1.94006	CELF2
211653_x_at	0.0017	4.7e-05	-1.68951	LOC101930400
206230_at	0.0017	4.7e-05	2.9039	LHX1
239697_x_at	0.0017	4.71e-05	1.85137	C3orf67
222495_at	0.00171	4.72e-05	-1.85248	TMEM167B
242340_at	0.00171	4.75e-05	-2.60193
228323_at	0.00171	4.76e-05	2.0323	KNL1
229437_at	0.00171	4.76e-05	2.02638	MIR155
217003_s_at	0.00171	4.76e-05	2.86966	ADAM5
230521_at	0.00171	4.77e-05	2.49171	ARHGEF39
202737_s_at	0.00171	4.77e-05	1.6118	LSM4
205490_x_at	0.00172	4.78e-05	2.58594	GJB3
202871_at	0.00172	4.78e-05	2.15132	TRAF4
212635_at	0.00173	4.81e-05	-1.54272	TNPO1
223753_s_at	0.00174	4.85e-05	-2.48177	CFC1B
223588_at	0.00174	4.85e-05	-1.91953	THAP2
204466_s_at	0.00174	4.86e-05	-3.35602	SNCA
213964_x_at	0.00174	4.86e-05	2.28561	RPARP-AS1
237509_at	0.00174	4.88e-05	-3.49615	LINC01616
1552845_at	0.00174	4.88e-05	-2.83099	CLDN15
212942_s_at	0.00175	4.9e-05	3.06729	CEMIP
234635_at	0.00175	4.9e-05	2.45373	KRTAP4-1
226068_at	0.00175	4.9e-05	1.80271	SYK
227829_at	0.00175	4.91e-05	1.88518	LARGE2
234359_at	0.00175	4.91e-05	1.88662	LOC105378948
1553972_a_at	0.00175	4.91e-05	1.92269	CBS
1556195_a_at	0.00175	4.92e-05	2.7029	LOC105376796
1560770_at	0.00175	4.93e-05	2.00524	PABPC1
223704_s_at	0.00176	4.96e-05	-2.96865	DMRT2
221797_at	0.00176	4.96e-05	2.43006	OXLD1
223536_at	0.00176	4.97e-05	2.18902	PSD2
214120_at	0.00176	4.97e-05	-2.45918	RFPL1S
205031_at	0.00176	4.98e-05	-2.63544	EFNB3
225198_at	0.00176	4.98e-05	-1.55785	VAPA
236856_x_at	0.00176	4.98e-05	1.57641
212245_at	0.00176	4.99e-05	-1.79198	MCFD2
242372_s_at	0.00176	4.99e-05	-2.77353	MFSD4A
219654_at	0.00176	5e-05	-1.82733	HACD1
220261_s_at	0.00177	5.02e-05	-2.53316	ZDHHC4
233932_at	0.00177	5.04e-05	3.14559
221967_at	0.00177	5.04e-05	1.74829	NXPH4
204483_at	0.00178	5.09e-05	1.84446	ENO3
206645_s_at	0.00179	5.12e-05	-2.93833	NR0B1
241517_at	0.00179	5.13e-05	2.51149
202661_at	0.00179	5.13e-05	-2.04439	ITPR2
226977_at	0.00179	5.14e-05	-1.80373	IGIP
239028_at	0.0018	5.14e-05	2.36179	LYPD6
222826_at	0.0018	5.17e-05	-2.37038	BLOC1S6
229086_at	0.0018	5.17e-05	1.65229	ZNF436-AS1
212874_at	0.0018	5.17e-05	2.63871
1554101_a_at	0.00181	5.2e-05	2.4947	TMTC4
213730_x_at	0.00181	5.2e-05	1.56475	TCF3
211963_s_at	0.00182	5.23e-05	-1.69671	ARPC5
226245_at	0.00182	5.23e-05	1.64176	KCTD1
226448_at	0.00182	5.25e-05	-1.95734	MIR1182
222921_s_at	0.00182	5.26e-05	2.54285	HEY2
216760_at	0.00182	5.26e-05	2.68554	HRASLS2
203810_at	0.00182	5.27e-05	-1.68619	DNAJB4
229599_at	0.00183	5.28e-05	2.93348	SMIM22
208580_x_at	0.00183	5.31e-05	2.16043	HIST2H4B
205112_at	0.00184	5.33e-05	-2.99365	PLCE1
1556344_at	0.00184	5.34e-05	3.07909	LOC150051
222958_s_at	0.00184	5.35e-05	3.18418	DEPDC1
209556_at	0.00184	5.35e-05	1.76002	NCDN
204033_at	0.00184	5.35e-05	2.77658	TRIP13
214339_s_at	0.00185	5.37e-05	1.93545	MAP4K1
213520_at	0.00185	5.39e-05	2.34431	RECQL4
203710_at	0.00186	5.41e-05	-1.57193	ITPR1
244424_at	0.00186	5.41e-05	1.61244	LOC439938
1561156_at	0.00187	5.43e-05	3.16084
230206_at	0.00188	5.47e-05	-2.07646	DOCK5
218542_at	0.00189	5.51e-05	2.7419	CEP55
226748_at	0.00189	5.53e-05	-2.10889	LYSMD2
209000_s_at	0.00189	5.54e-05	2.27723	SEPT8
222871_at	0.00189	5.54e-05	-2.93739	KLHDC8A
212563_at	0.00189	5.54e-05	2.81206	MIR7112
243386_at	0.0019	5.56e-05	3.04016	CASZ1
1569713_at	0.00191	5.61e-05	1.60993	SEC24B-AS1
238755_at	0.00193	5.67e-05	3.52113	RASSF10
213304_at	0.00193	5.67e-05	-1.63622	FAM179B
201521_s_at	0.00193	5.69e-05	1.80308	NCBP2
209871_s_at	0.00194	5.71e-05	2.45941	APBA2
228559_at	0.00195	5.75e-05	1.60197	CENPN
232154_at	0.00197	5.8e-05	2.71266	ADM5
214725_at	0.00198	5.85e-05	-2.01602	SBSPON
208982_at	0.00198	5.85e-05	1.78725	PECAM1
208687_x_at	0.00198	5.87e-05	-1.7659	SNORD14D
236697_at	0.00199	5.88e-05	2.77009
201325_s_at	0.00199	5.89e-05	-1.95334	EMP1
209570_s_at	0.00199	5.9e-05	-2.00819	NSG1
1558687_a_at	0.002	5.94e-05	2.44893	FOXN1
227780_s_at	0.00201	5.97e-05	2.46043	ECSCR
236885_at	0.00202	6e-05	2.34051	MEX3A
229493_at	0.00202	6.02e-05	2.28299	HOXD-AS2
215059_at	0.00203	6.04e-05	-2.44008
228298_at	0.00203	6.06e-05	-1.6103	PCED1B
225556_at	0.00204	6.08e-05	-1.58131	VMA21
225681_at	0.00204	6.1e-05	2.83473	CTHRC1
227070_at	0.00204	6.1e-05	-2.65547	GLT8D2
229021_at	0.00204	6.1e-05	-2.19566	MCTP2
228411_at	0.00204	6.11e-05	-1.90119	PARD3B
226050_at	0.00206	6.16e-05	-1.93983	TMCO3
229530_at	0.00206	6.18e-05	2.04289	GUCY1A3
242142_at	0.00207	6.2e-05	-2.08869
235549_at	0.00207	6.21e-05	2.40821	RNF144B
231407_s_at	0.00207	6.22e-05	2.44181	FOXH1
226961_at	0.00207	6.22e-05	-1.80244	PRR15
201964_at	0.00207	6.22e-05	-1.61375	SETX
205357_s_at	0.00207	6.24e-05	-2.89487	AGTR1
219427_at	0.00208	6.25e-05	-2.0489	FAT4
241809_at	0.00208	6.28e-05	-1.97687	LOC101928718
222139_at	0.00209	6.31e-05	2.12479	ERV3-2
202843_at	0.00209	6.32e-05	-1.95832	DNAJB9
213353_at	0.0021	6.35e-05	-1.9375	ABCA5
209436_at	0.0021	6.36e-05	2.41544	SPON1
1557780_at	0.0021	6.37e-05	3.16249
221922_at	0.00212	6.41e-05	1.87848	GPSM2
206039_at	0.00212	6.42e-05	-1.86359	RAB33A
231384_at	0.00212	6.42e-05	-2.88683	GRIN2A
209680_s_at	0.00212	6.43e-05	2.21489	KIFC1
210389_x_at	0.00212	6.46e-05	1.59451	TUBD1
219497_s_at	0.00214	6.52e-05	3.23169	BCL11A
226529_at	0.00214	6.53e-05	-1.6983	TMEM106B
221476_s_at	0.00214	6.55e-05	-1.64418	RPL15
232210_at	0.00215	6.58e-05	-2.18994
224917_at	0.00215	6.59e-05	1.88999	MIR21
200958_s_at	0.00216	6.6e-05	-1.78968	SDCBP
229393_at	0.00216	6.63e-05	-2.05074	L3MBTL3
225387_at	0.00218	6.68e-05	-3.20358	TSPAN5
221538_s_at	0.00218	6.68e-05	1.71095	PLXNA1
225086_at	0.00218	6.7e-05	-1.71676	FAM98B
230083_at	0.00218	6.71e-05	-2.04348	USP53
203022_at	0.00218	6.72e-05	2.31226	RNASEH2A
228425_at	0.00218	6.73e-05	-2.203	PAX8-AS1
206128_at	0.00218	6.73e-05	1.89889	ADRA2C
209324_s_at	0.00219	6.74e-05	2.26131	RGS16
239643_at	0.00219	6.75e-05	1.95207	LOC100129516
39854_r_at	0.0022	6.79e-05	1.54836	PNPLA2
218736_s_at	0.0022	6.79e-05	-2.0382	PALMD
1554969_x_at	0.0022	6.79e-05	2.04958	DIP2A
222156_x_at	0.0022	6.81e-05	-1.62987	DYX1C1-CCPG1
218380_at	0.0022	6.83e-05	-2.03453	LOC728392
212530_at	0.0022	6.83e-05	-1.75559	NEK7
228808_s_at	0.00221	6.85e-05	1.8317	LOXL2
227134_at	0.00221	6.86e-05	2.58422	SYTL1
227502_at	0.00221	6.86e-05	1.59778	KIAA1147
240727_s_at	0.00221	6.87e-05	-1.51879
237642_at	0.00222	6.91e-05	1.97649	CTBP1-AS2
221731_x_at	0.00223	6.95e-05	2.32703	VCAN
1552703_s_at	0.00223	6.95e-05	-2.0861	CARD16
228153_at	0.00223	6.96e-05	1.8164	RNF144B
1570054_at	0.00223	6.98e-05	2.00707
1563360_at	0.00223	6.98e-05	2.05169
218695_at	0.00224	6.99e-05	2.24532	EXOSC4
218332_at	0.00226	7.08e-05	-2.71048	BEX1
219828_at	0.00227	7.13e-05	1.76077	RABL6
202291_s_at	0.00227	7.14e-05	-2.54788	MGP
213056_at	0.00227	7.14e-05	-1.69007	FRMD4B
210875_s_at	0.00228	7.16e-05	2.42951	ZEB1
225042_s_at	0.00228	7.17e-05	1.59001	CSRNP2
213047_x_at	0.00229	7.22e-05	-2.07731	SETSIP
226497_s_at	0.0023	7.25e-05	2.26176	FLT1
204167_at	0.00231	7.27e-05	-2.05995	BTD
227533_at	0.00232	7.33e-05	-1.96579	RALGPS2
216222_s_at	0.00232	7.34e-05	1.90087	MYO10
238674_at	0.00232	7.35e-05	1.91902
226020_s_at	0.00232	7.35e-05	-2.40218	OMA1
1554903_at	0.00235	7.43e-05	2.87551	FRMD8
230625_s_at	0.00236	7.48e-05	2.59937	TSPAN12
228739_at	0.00236	7.48e-05	-3.00445	CYS1
208131_s_at	0.00237	7.51e-05	-3.60924	PTGIS
1552480_s_at	0.0024	7.62e-05	2.82001	PTPRC
225650_at	0.0024	7.64e-05	1.93433	SAMD1
231007_at	0.00242	7.7e-05	4.55809
234143_at	0.00243	7.74e-05	2.11787
241262_at	0.00243	7.74e-05	1.54263
201510_at	0.00245	7.82e-05	2.03023	ELF3
244420_at	0.00245	7.83e-05	-2.60934
209487_at	0.00245	7.83e-05	-2.0061	RBPMS
223319_at	0.00245	7.84e-05	-2.49727	GPHN
212397_at	0.00246	7.86e-05	-2.09191	RDX
209644_x_at	0.00247	7.9e-05	1.95952	CDKN2A
229095_s_at	0.00247	7.93e-05	3.13798	LOC100507334
213558_at	0.00248	7.97e-05	-2.11844	PCLO
232458_at	0.00249	8e-05	-2.62986	COL3A1
209709_s_at	0.00249	8.02e-05	1.86114	HMMR
225645_at	0.0025	8.05e-05	4.71275	EHF
202704_at	0.00252	8.1e-05	-1.51615	TOB1
218280_x_at	0.00252	8.11e-05	1.9228	HIST2H2AA4
203431_s_at	0.00253	8.17e-05	-2.16724	ARHGAP32
200877_at	0.00254	8.19e-05	-1.69844	CCT4
1557149_at	0.00254	8.2e-05	-2.8392	LOC107984282
206177_s_at	0.00254	8.22e-05	-2.04418	ARG1
235801_at	0.00254	8.22e-05	-2.10935	TUSC3
226713_at	0.00256	8.28e-05	-1.51313	CCDC50
210397_at	0.00256	8.28e-05	3.50199	DEFB1
228303_at	0.00256	8.3e-05	2.21848	GALNT6
228579_at	0.00256	8.3e-05	1.52539	KCNQ3
228218_at	0.00257	8.34e-05	-3.10156	LSAMP
1564004_at	0.00259	8.41e-05	2.0879
205715_at	0.0026	8.46e-05	-2.39249	BST1
244385_at	0.00261	8.48e-05	2.6789	KDM4C
204154_at	0.00261	8.5e-05	-2.44912	CDO1
219306_at	0.00262	8.52e-05	2.05277	KIF15
205656_at	0.00262	8.53e-05	-2.44349	PCDH17
1559605_a_at	0.00262	8.53e-05	2.29839	LOC285043
240089_at	0.00262	8.53e-05	2.05866
240623_at	0.00262	8.55e-05	2.16283
241466_at	0.00262	8.55e-05	1.7218
1555034_at	0.00263	8.61e-05	2.21186	CLRN1
237070_at	0.00264	8.62e-05	3.31298	TRPM1
235506_at	0.00264	8.63e-05	2.34471
1558393_at	0.00264	8.65e-05	1.95995	KRT7
237270_at	0.00266	8.72e-05	1.75476	LOC100505710
201009_s_at	0.00266	8.73e-05	-1.86225	TXNIP
209167_at	0.00266	8.76e-05	2.3247	GPM6B
202747_s_at	0.00266	8.77e-05	-2.03677	ITM2A
206299_at	0.00267	8.81e-05	2.43283	FAM155B
208781_x_at	0.00267	8.81e-05	-1.73679	SNX3
236548_at	0.00267	8.81e-05	-1.96992	GIPC2
1554488_at	0.00268	8.83e-05	1.85656	CEP70
225792_at	0.00269	8.9e-05	-1.77963	HOOK1
204947_at	0.0027	8.93e-05	2.10313	E2F1
230696_at	0.00271	8.96e-05	2.36888	ATP2A1-AS1
219555_s_at	0.00271	8.99e-05	2.23332	CENPN
205986_at	0.00271	9e-05	2.15915	AATK
212141_at	0.00271	9.02e-05	2.50192	MCM4
204201_s_at	0.00272	9.03e-05	-1.65181	PTPN13
228923_at	0.00274	9.12e-05	1.7951	S100A6
210739_x_at	0.00274	9.13e-05	-2.11738	SLC4A4
202219_at	0.00275	9.16e-05	2.26614	SLC6A8
212680_x_at	0.00275	9.16e-05	2.6891	PPP1R14B
241314_at	0.00276	9.22e-05	3.08369
AFFX-HUMGAPDH/M33197_3_at	0.00277	9.26e-05	1.59523	GAPDH
228749_at	0.00277	9.27e-05	-2.18605	ZDBF2
227677_at	0.00277	9.28e-05	1.93164	JAK3
227602_at	0.00278	9.29e-05	1.5233	RAB7A
203938_s_at	0.00279	9.33e-05	1.52532	TAF1C
237445_at	0.00279	9.36e-05	2.05307
237654_at	0.0028	9.37e-05	-1.51004	PPP1R36
236088_at	0.0028	9.39e-05	-2.92868	NTNG1
202934_at	0.0028	9.41e-05	2.14485	HK2
1566632_at	0.00281	9.44e-05	2.3172
241739_at	0.00281	9.46e-05	-2.3929	OGFOD1
201300_s_at	0.00282	9.48e-05	-1.5565	PRNP
1556879_at	0.00284	9.56e-05	2.23638
219855_at	0.00284	9.58e-05	-2.36528	NUDT11
243843_at	0.00284	9.59e-05	-1.97961	N4BP2L1
231807_at	0.00285	9.63e-05	1.50373	KIAA1217
203243_s_at	0.00285	9.63e-05	-2.33767	PDLIM5
225511_at	0.00285	9.65e-05	1.56699	GPRC5B
214943_s_at	0.00287	9.72e-05	2.4955	ARID4B
203835_at	0.00287	9.73e-05	2.52368	LRRC32
242694_at	0.00287	9.74e-05	2.4271	IQSEC3
232950_s_at	0.00288	9.78e-05	1.79803	PITPNM2
205343_at	0.00289	9.79e-05	2.67013	SULT1C2
221531_at	0.00289	9.79e-05	-1.93772	WDR61
206371_at	0.00289	9.81e-05	2.57335	FOLR3
205661_s_at	0.00289	9.82e-05	1.74096	FLAD1
215765_at	0.0029	9.85e-05	1.57727	LRRC41
201386_s_at	0.0029	9.86e-05	-2.12546	DHX15
227444_at	0.00292	9.94e-05	-1.94085	ARMCX4
232238_at	0.00292	9.95e-05	2.31822	ASPM
208369_s_at	0.00292	9.96e-05	1.69583	GCDH
235561_at	0.00292	9.96e-05	-1.80203	TXNL1
209894_at	0.00292	9.96e-05	-2.15967	LEPROT
212838_at	0.00292	9.97e-05	-1.92415	DNMBP
207325_x_at	0.00293	9.99e-05	3.0046	MAGEA1
227623_at	0.00293	0.0001	-2.41922	CACNA2D1
213565_s_at	0.00295	0.000101	1.88551	SMAD6
216840_s_at	0.00295	0.000101	-1.99313	LAMA2
222764_at	0.00296	0.000102	1.74994	ASRGL1
219869_s_at	0.00297	0.000102	-1.9395	SLC39A8
AFFX-r2-Bs-dap-M_at	0.00297	0.000102	2.36432
1553260_s_at	0.00298	0.000102	2.46513	ALS2CR11
1560565_at	0.00298	0.000102	2.24544	LINC01333
210108_at	0.00298	0.000103	2.02968	CACNA1D
217865_at	0.00298	0.000103	-1.91839	RNF130
240094_at	0.00298	0.000103	-2.11966
209714_s_at	0.00298	0.000103	1.77031	CDKN3
1567248_at	0.00298	0.000103	1.94973	OR9A1P
203669_s_at	0.00298	0.000103	2.82756	DGAT1
221250_s_at	0.003	0.000104	2.21212	MXD3
1552873_s_at	0.003	0.000104	2.36209	ASMTL-AS1
213306_at	0.003	0.000104	-2.20765	MPDZ
233036_at	0.003	0.000104	-2.62767
227804_at	0.003	0.000104	2.48933	TLCD1
222535_at	0.003	0.000104	1.90084	INF2
221880_s_at	0.003	0.000104	1.98548	FAM174B
206892_at	0.00301	0.000105	-2.09696	AMHR2
1558750_a_at	0.00302	0.000105	2.58876	LOC100288637
218960_at	0.00302	0.000105	3.11462	TMPRSS4
241350_at	0.00302	0.000105	2.83587	FBXL22
219567_s_at	0.00303	0.000106	1.70169	EXO5
238823_at	0.00304	0.000106	2.19757	FMNL3
219389_at	0.00304	0.000106	1.66378	SUSD4
222710_at	0.00306	0.000107	1.70822	AMIGO3
225777_at	0.00306	0.000107	1.95583	SAPCD2
210372_s_at	0.00307	0.000108	-2.80918	TPD52L1
233799_at	0.00307	0.000108	-2.83829
225441_x_at	0.00307	0.000108	2.16624	NAA38
200876_s_at	0.00307	0.000108	-1.50642	PSMB1
218214_at	0.00307	0.000108	1.5416	ATG101
219295_s_at	0.00309	0.000108	-2.74262	PCOLCE2
215194_at	0.00309	0.000109	1.95738	PRKCA
37152_at	0.0031	0.000109	1.54078	PPARD
1555216_a_at	0.0031	0.000109	2.83814	LOC101060604
230563_at	0.00311	0.00011	2.511	RASGEF1A
209626_s_at	0.00311	0.00011	1.53408	OSBPL3
232762_at	0.00311	0.00011	2.21315	KIAA1217
217912_at	0.00312	0.00011	1.51419	DUS1L
224224_s_at	0.00312	0.00011	2.47605	PDE11A
1554741_s_at	0.00312	0.00011	-2.13486	FGF7P3
214269_at	0.00312	0.00011	2.28933	MFSD7
207123_s_at	0.00312	0.000111	1.59563	MATN4
232609_at	0.00312	0.000111	1.75992	CRB3
209228_x_at	0.00312	0.000111	-2.02852	TUSC3
229914_at	0.00313	0.000111	1.56466	LOC401261
201780_s_at	0.00314	0.000111	-1.82003	RNF13
205282_at	0.00315	0.000112	1.96466	LRP8
216727_at	0.00316	0.000112	2.01568	STK38
236669_at	0.00316	0.000112	2.08322	SDCBP2-AS1
202073_at	0.00316	0.000113	-2.02507	OPTN
234993_at	0.00316	0.000113	-2.15478	ABHD13
221763_at	0.00317	0.000113	-1.8904	JMJD1C
236305_at	0.00317	0.000113	-2.15943	RFESD
1562826_at	0.00317	0.000113	1.82232	PLCE1-AS2
244559_at	0.00318	0.000113	1.76405
210294_at	0.00318	0.000114	2.08582	TAPBP
219498_s_at	0.00319	0.000114	2.55505	BCL11A
212396_s_at	0.00319	0.000114	2.39937	EMC1
236641_at	0.0032	0.000114	2.67967	KIF14
211137_s_at	0.0032	0.000115	-1.63065	ATP2C1
1565825_at	0.0032	0.000115	2.6529
218279_s_at	0.0032	0.000115	1.9121	HIST2H2AA4
219695_at	0.00321	0.000115	-2.06495	SMPD3
200604_s_at	0.00321	0.000116	-1.66099	PRKAR1A
60474_at	0.00321	0.000116	-2.40648	FERMT1
221766_s_at	0.00321	0.000116	-2.34899	FAM46A
212698_s_at	0.00321	0.000116	-1.6803	SEPT10
224932_at	0.00322	0.000116	2.62679	CHCHD10
1562245_a_at	0.00322	0.000116	2.29011	ZNF578
1559131_a_at	0.00323	0.000116	2.7012	LOC101928047
230526_at	0.00324	0.000117	2.4843	TNRC6C-AS1
239087_at	0.00324	0.000117	2.31225	ANKS4B
207173_x_at	0.00324	0.000118	-2.27553	CDH11
204444_at	0.00325	0.000118	2.37197	KIF11
227528_s_at	0.00326	0.000118	1.71914	KMT2D
1570336_at	0.00327	0.000119	1.99863	BDH1
1553991_s_at	0.00328	0.000119	1.86958	LOC101928274
208396_s_at	0.00328	0.000119	-2.00179	PDE1A
225658_at	0.00328	0.000119	-1.78904	SPOPL
228499_at	0.00328	0.000119	1.56565	PFKFB4
206961_s_at	0.0033	0.00012	1.8413	MED20
224185_at	0.0033	0.00012	1.80403
214359_s_at	0.00331	0.000121	-2.32249	HSP90AB1
206640_x_at	0.00331	0.000121	2.4411	GAGE12D
237223_at	0.00331	0.000121	2.25612
236937_at	0.00333	0.000122	2.42154	VPS8
224512_s_at	0.00334	0.000122	2.00297	NAA38
1555611_s_at	0.00335	0.000123	1.84918	MBD1
229707_at	0.00335	0.000123	1.51179	ZNF606
227174_at	0.00335	0.000123	3.24463	WDR72
229183_at	0.00335	0.000123	2.67177	KCTD1
1552862_at	0.00336	0.000124	2.02593	RUSC1-AS1
240804_at	0.00336	0.000124	2.47616
221756_at	0.00337	0.000124	-1.61521	PIK3IP1
226292_at	0.00337	0.000124	1.99525	CAPN5
206364_at	0.00339	0.000125	1.85032	KIF14
209656_s_at	0.00339	0.000125	-1.77948	TMEM47
1563030_at	0.00339	0.000125	1.67891
216241_s_at	0.0034	0.000126	-1.53123	TCEA1
231897_at	0.0034	0.000126	-1.5336	PTGR1
204846_at	0.0034	0.000126	3.88116	CP
51158_at	0.00341	0.000127	1.66374	FAM174B
210424_s_at	0.00342	0.000127	2.36222	LOC101930583
1557474_at	0.00342	0.000127	-2.24533	LOC284578
204608_at	0.00343	0.000128	1.79099	ASL
236936_at	0.00343	0.000128	-2.87873
221754_s_at	0.00343	0.000128	1.92106	CORO1B
230025_at	0.00343	0.000128	1.62112	GJD3
243679_at	0.00343	0.000128	1.83852	JPH3
209485_s_at	0.00345	0.000128	-2.01284	OSBPL1A
219313_at	0.00345	0.000129	-2.25065	GRAMD1C
206698_at	0.00347	0.000129	2.55816	XK
217989_at	0.00347	0.00013	-1.51949	HSD17B11
227529_s_at	0.00348	0.00013	-2.95062	AKAP12
224471_s_at	0.00348	0.00013	-1.55888	BTRC
1553810_a_at	0.00348	0.00013	2.03007	KIAA1524
215370_at	0.00348	0.000131	2.27664
223633_s_at	0.00349	0.000131	2.58635
223839_s_at	0.00349	0.000131	2.2144
215963_x_at	0.0035	0.000131	-1.54425	RPL3
1559360_at	0.0035	0.000132	-1.95418
241332_at	0.0035	0.000132	2.65364
236114_at	0.0035	0.000132	2.55564
37547_at	0.0035	0.000132	-1.57902	BBS9
232388_at	0.0035	0.000132	-3.2639	CNTNAP4
232360_at	0.0035	0.000132	2.99738	EHF
235967_at	0.00351	0.000133	2.09408
35160_at	0.00351	0.000133	2.44427	LDB1
205003_at	0.00351	0.000133	-1.62026	DOCK4
229354_at	0.00351	0.000133	2.1223	AHRR
208285_at	0.00351	0.000133	1.85377	OR7A5
231113_at	0.00351	0.000133	-2.23853
204305_at	0.00352	0.000133	-1.76517	MIPEP
204794_at	0.00355	0.000135	2.26943	DUSP2
234917_at	0.00355	0.000135	2.34232	MARVELD1
229327_s_at	0.00356	0.000135	-2.02749	MAF
202717_s_at	0.00356	0.000136	-1.8893	CDC16
224128_at	0.00357	0.000136	2.48631	RTFDC1
223999_at	0.00357	0.000136	1.7074	PPIL2
1562613_at	0.00357	0.000136	2.10222
1558762_a_at	0.00358	0.000136	1.90182	ZNF789
201809_s_at	0.00358	0.000137	2.18276	ENG
205288_at	0.00358	0.000137	-2.07128	CDC14A
236773_at	0.00358	0.000137	4.3679
214297_at	0.00358	0.000137	2.66153	CSPG4
204542_at	0.00358	0.000137	2.25879	ST6GALNAC2
242263_at	0.00358	0.000137	-1.75189	TMED5
219719_at	0.00359	0.000137	2.15557	HIGD1B
205505_at	0.00361	0.000138	-2.2217	GCNT1
1568789_at	0.00361	0.000138	2.00146	UHRF1BP1
213905_x_at	0.00361	0.000139	1.90859	BGN
202945_at	0.00362	0.000139	1.97422	FPGS
223443_s_at	0.00362	0.000139	-1.91339	AMZ2P1
209583_s_at	0.00363	0.000139	-1.50095	CD200
201739_at	0.00363	0.000139	-1.52688	SGK1
236321_at	0.00363	0.00014	-1.57449	FAM200B
214746_s_at	0.00363	0.00014	1.51794	ZNF467
208257_x_at	0.00364	0.00014	1.77229	PSG1
213135_at	0.00365	0.000141	-1.79659	TIAM1
239579_at	0.00366	0.000141	3.39497	EPHX4
210128_s_at	0.00366	0.000141	1.91214	LTB4R
228087_at	0.00366	0.000141	-1.74961	CCDC126
207698_at	0.00367	0.000142	2.2685	LINC01558
1556340_at	0.00367	0.000142	2.27439	MAPK12
221319_at	0.00367	0.000142	2.3451	PCDHB8
235588_at	0.00367	0.000142	2.14306	ESCO2
1556405_s_at	0.00367	0.000142	2.1247	LOC374890
223610_at	0.00367	0.000142	2.39081	SEMA5B
238920_at	0.00368	0.000143	2.67202
226516_at	0.00368	0.000143	1.61533	MFSD12
227202_at	0.00369	0.000143	-3.26056	CNTN1
239884_at	0.00369	0.000143	2.80949	CADPS
223423_at	0.00369	0.000143	2.15317	GPR160
226121_at	0.00369	0.000143	1.85482	DHRS13
1564627_at	0.00369	0.000143	2.20953	DNAJC13
228116_at	0.00369	0.000144	2.86962	LINC01296
225759_x_at	0.00371	0.000144	1.87139	CLMN
237194_at	0.00371	0.000145	-2.79083
217635_s_at	0.00374	0.000146	1.89858	POLG
233588_x_at	0.00376	0.000147	1.70474	MIR6834
1555419_a_at	0.00378	0.000148	-2.1971	ASAH1
235237_at	0.00378	0.000148	2.42034	VMA21
203029_s_at	0.00379	0.000148	-1.98003	PTPRN2
242524_at	0.00379	0.000148	-2.37135	CBLN4
214219_x_at	0.00381	0.00015	2.57312	MAP4K1
202950_at	0.00382	0.00015	-1.60243	CRYZ
229831_at	0.00383	0.00015	-2.75362	CNTN3
226627_at	0.00383	0.000151	-1.57234	SEPT8
239398_at	0.00383	0.000151	-1.82341	KLHL31
210253_at	0.00383	0.000151	1.91355	HTATIP2
206331_at	0.00384	0.000152	-2.08373	CALCRL
234874_at	0.00385	0.000152	1.61559	ATE1
36936_at	0.00386	0.000152	1.52361	TSTA3
214710_s_at	0.00386	0.000153	1.75805	CCNB1
228855_at	0.00387	0.000153	-1.60977	NUDT7
238541_at	0.00387	0.000153	2.10006	C21orf58
227753_at	0.00387	0.000153	1.81965	TMEM139
1569193_at	0.00388	0.000154	-2.19966
221727_at	0.00389	0.000154	-1.91691	SUB1
242033_at	0.0039	0.000155	-2.03535	RNF180
229811_at	0.0039	0.000155	1.58185
242366_at	0.0039	0.000155	-1.92832
240697_at	0.00392	0.000156	2.24216	LOC100996345
236663_at	0.00392	0.000156	2.37548
1566766_a_at	0.00393	0.000156	2.4928	MACC1
225307_at	0.00393	0.000156	1.50907	ZNF511
238133_at	0.00395	0.000157	-1.98265
202917_s_at	0.00396	0.000158	-3.47704	S100A8
240788_at	0.00398	0.000159	-1.66889
1563160_at	0.00399	0.000159	2.79152	F11
244289_at	0.004	0.00016	-2.11525	ZNF300P1
1552899_at	0.004	0.00016	2.123	LINC01312
202329_at	0.00401	0.00016	1.5762	CSK
224157_at	0.00401	0.00016	2.27289	KAAG1
209493_at	0.00401	0.000161	-1.87308	PDZD2
215790_at	0.00402	0.000161	2.38919	AJAP1
232977_x_at	0.00404	0.000162	1.66301	MYH14
226167_at	0.00405	0.000162	1.53451	SYT7
221699_s_at	0.00405	0.000162	-1.60151	DDX50
229072_at	0.00405	0.000162	-1.94572	RAB30
211590_x_at	0.00405	0.000162	1.69682	TBXA2R
208760_at	0.00405	0.000163	-1.74537	UBE2I
1554179_s_at	0.00405	0.000163	2.21323	LYNX1
203403_s_at	0.00405	0.000163	-1.51758	RNF6
214044_at	0.00405	0.000163	-2.90976	RYR2
212021_s_at	0.00407	0.000164	1.99096	MKI67
225482_at	0.00407	0.000164	2.73518	KIF1A
222217_s_at	0.00407	0.000164	1.93051	SLC27A3
213075_at	0.00408	0.000164	2.94873	OLFML2A
227614_at	0.00408	0.000164	1.53083	HKDC1
1563614_at	0.00408	0.000165	2.44296	MTBP
242380_at	0.00408	0.000165	-1.50207
226677_at	0.00408	0.000165	-2.11056	ZNF521
242107_x_at	0.00409	0.000165	-2.24417	TBX18
206296_x_at	0.00409	0.000166	2.47731	MAP4K1
211538_s_at	0.00413	0.000167	-1.87549	HSPA2
1554485_s_at	0.00413	0.000167	-2.73068	TMEM37
212514_x_at	0.00413	0.000168	1.78924	DDX3X
202388_at	0.00414	0.000168	-1.60221	RGS2
219115_s_at	0.00414	0.000168	-2.08546	IL20RA
212456_at	0.00417	0.00017	2.1563	CLUH
201813_s_at	0.00417	0.00017	-2.2009	TBC1D5
1564881_at	0.00418	0.00017	1.95791	LINC01618
206675_s_at	0.00419	0.000171	2.39523	SKIL
216039_at	0.00423	0.000173	-2.41668	GABRA2
1556454_a_at	0.00423	0.000173	2.35785	LOC100506274
203913_s_at	0.00424	0.000173	-2.72216	HPGD
204703_at	0.00424	0.000173	-1.69261	IFT88
236045_x_at	0.00424	0.000174	3.80439
217767_at	0.00424	0.000174	-2.41011	C3
1561662_at	0.00424	0.000174	2.03211
201607_at	0.00425	0.000175	-1.5866	PWP1
222661_at	0.00425	0.000175	-1.75742	AGGF1
231381_at	0.00425	0.000175	2.50908	MIR4454
213600_at	0.00427	0.000176	2.41626	SIPA1L3
215050_x_at	0.00427	0.000176	2.05432	MAPKAPK2
38918_at	0.00428	0.000177	1.70008	SOX13
241560_at	0.00428	0.000177	-2.04658
230110_at	0.00428	0.000177	-1.72687	MCOLN2
228997_at	0.00428	0.000177	1.65234	TRNAU1AP
213280_at	0.00429	0.000178	1.71236	RAP1GAP2
209806_at	0.00429	0.000178	1.7382	HIST1H2BK
243383_at	0.00429	0.000178	2.08146
1555958_at	0.0043	0.000178	2.77714	CRTAC1
205869_at	0.00432	0.000179	2.29088	PRSS2
233696_at	0.00433	0.00018	1.52298
222457_s_at	0.00433	0.00018	-1.81491	LIMA1
237231_at	0.00433	0.00018	-1.51746
239700_at	0.00435	0.000181	2.15151	ZNF710
240870_at	0.00435	0.000182	1.84334
222774_s_at	0.00436	0.000182	2.15057	NETO2
231481_at	0.00437	0.000182	2.10563	CCNB3
242451_x_at	0.00437	0.000183	1.89525	RPS19
239532_at	0.00438	0.000183	1.68176
200811_at	0.00438	0.000183	-1.68327	CIRBP
223549_s_at	0.00439	0.000183	2.42598	ESPN
1556248_at	0.00443	0.000186	1.72455	EIF1B-AS1
240067_at	0.00445	0.000187	2.30459
221403_s_at	0.00445	0.000187	2.2054	INSL6
202415_s_at	0.00446	0.000187	1.98537	HSPBP1
202113_s_at	0.00446	0.000188	-1.77579	SNX2
208025_s_at	0.00447	0.000188	2.26889	HMGA2
222008_at	0.00448	0.000188	2.95009	COL9A1
209470_s_at	0.00449	0.000189	-2.58417	GPM6A
230917_at	0.00449	0.000189	-2.25214	PLCG2
206605_at	0.0045	0.00019	2.82437	ENDOU
218796_at	0.00451	0.00019	-2.2169	FERMT1
210307_s_at	0.00451	0.00019	2.31287	KLHL25
207764_s_at	0.00452	0.000191	2.09947	HIPK3
218368_s_at	0.00452	0.000191	2.10343	TNFRSF12A
240112_at	0.00452	0.000191	-2.40879
243597_at	0.00452	0.000191	2.32122	FANCB
235962_at	0.00453	0.000192	-1.58577	AZI2
205816_at	0.00457	0.000194	2.17303	ITGB8
213869_x_at	0.00457	0.000194	1.75822	THY1
225538_at	0.00459	0.000195	-2.3119	ZCCHC9
230158_at	0.0046	0.000195	-1.86227	DPY19L2
220770_s_at	0.00461	0.000196	-1.62933	ZBED8
210720_s_at	0.00461	0.000196	1.54381	NECAB3
1558756_at	0.00461	0.000196	2.03301	C2CD3
229198_at	0.00462	0.000197	1.76558	USP35
234125_at	0.00463	0.000197	1.89933
230980_x_at	0.00463	0.000197	2.79598	MIR142
218939_at	0.00463	0.000198	2.10196	LETM1
212614_at	0.00463	0.000198	-1.52192	ARID5B
207317_s_at	0.00465	0.000198	2.22631	CASQ2
231980_at	0.00466	0.000199	-2.59034	DOK6
224949_at	0.00466	0.000199	-1.87713	YIPF5
203788_s_at	0.00466	0.0002	-1.96779	SEMA3C
208482_at	0.00466	0.0002	2.03271	SSTR1
206905_s_at	0.00466	0.0002	1.84111	MATN1
213622_at	0.00466	0.0002	1.65996	COL9A2
223529_at	0.00466	0.0002	-2.92808	SYT4
235583_at	0.00466	0.0002	2.29948	ILDR1
210991_s_at	0.00466	0.0002	2.21022	RIMS3
219202_at	0.00468	0.000201	1.65883	RHBDF2
230548_at	0.00468	0.000201	1.66246	LOC100505942
202551_s_at	0.00468	0.000201	-2.06042	LOC101929500
202809_s_at	0.00468	0.000202	1.6591	INTS3
229705_at	0.0047	0.000203	-1.60414	PIK3C3
235314_at	0.00471	0.000203	1.74133	RPL32P3
1552362_a_at	0.00472	0.000204	1.77037	LEAP2
224972_at	0.00472	0.000204	1.66094	ROMO1
208622_s_at	0.00472	0.000204	-1.52738	EZR
216219_at	0.00472	0.000204	1.62181	AQP6
235072_s_at	0.00472	0.000204	-1.53933	KIF13A
[truncated: 4,180 more rows]
